# Supplementary material for: Design of a multi-epitope vaccine against Mycobacterium tuberculosis using reverse vaccinology and immunoreactive peptides
Source: Genomics Inform. 2026 Jul 8;24:13. doi: 10.1186/s44342-026-00075-6 (PMC13348615; doi:10.1186/s44342-026-00075-6)
Supplement: Supplementary file 1 — Supplementary Material 1: Data 1. Screening the surface-exposed proteins of M. tuberculosis based on immunogenic properties, such as transmembrane helices, antigenicity, allergenicity, sequence similarity to the human proteome. [file 44342_2026_75_MOESM1_ESM.xlsx]

## Sheet: 80 Surface-exposed proteins
No	Protein	Subcellular localization (Psortb)
1	>NZ_CP019613_CDS_acr2	Cell wall
2	>NZ_CP019613_CDS_ag85A	Extracellular
3	>NZ_CP019613_CDS_ag85B	Extracellular
4	>NZ_CP019613_CDS_ag85C	Extracellular
5	>NZ_CP019613_CDS_ald	Extracellular
6	>NZ_CP019613_CDS_apa	Extracellular
7	>NZ_CP019613_CDS_B0W98_RS00565	Extracellular
8	>NZ_CP019613_CDS_B0W98_RS00650	Extracellular
9	>NZ_CP019613_CDS_B0W98_RS00750	Extracellular
10	>NZ_CP019613_CDS_B0W98_RS00965	Cell Wall
11	>NZ_CP019613_CDS_B0W98_RS01380	Extracellular
12	>NZ_CP019613_CDS_B0W98_RS01615	Extracellular
13	>NZ_CP019613_CDS_B0W98_RS01705	Extracellular
14	>NZ_CP019613_CDS_B0W98_RS02110	Extracellular
15	>NZ_CP019613_CDS_B0W98_RS02690	Cell wall
16	>NZ_CP019613_CDS_B0W98_RS02735	Extracellular
17	>NZ_CP019613_CDS_B0W98_RS03355	Extracellular
18	>NZ_CP019613_CDS_B0W98_RS03490	Extracellular
19	>NZ_CP019613_CDS_B0W98_RS03505	Extracellular
20	>NZ_CP019613_CDS_B0W98_RS04220	Extracellular
21	>NZ_CP019613_CDS_B0W98_RS04405	Extracellular
22	>NZ_CP019613_CDS_B0W98_RS05095	Extracellular
23	>NZ_CP019613_CDS_B0W98_RS06950	Extracellular
24	>NZ_CP019613_CDS_B0W98_RS07030	Extracellular
25	>NZ_CP019613_CDS_B0W98_RS07915	Cell wall
26	>NZ_CP019613_CDS_B0W98_RS08675	Extracellular
27	>NZ_CP019613_CDS_B0W98_RS09450	Extracellular
28	>NZ_CP019613_CDS_B0W98_RS11310	Extracellular
29	>NZ_CP019613_CDS_B0W98_RS12105	Cell wall
30	>NZ_CP019613_CDS_B0W98_RS12390	Extracellular
31	>NZ_CP019613_CDS_B0W98_RS12960	Extracellular
32	>NZ_CP019613_CDS_B0W98_RS13390	Extracellular
33	>NZ_CP019613_CDS_B0W98_RS13395	Extracellular
34	>NZ_CP019613_CDS_B0W98_RS14055	Extracellular
35	>NZ_CP019613_CDS_B0W98_RS14485	Extracellular
36	>NZ_CP019613_CDS_B0W98_RS14630	Extracellular
37	>NZ_CP019613_CDS_B0W98_RS15290	Extracellular
38	>NZ_CP019613_CDS_B0W98_RS15295	Extracellular
39	>NZ_CP019613_CDS_B0W98_RS17275	Extracellular
40	>NZ_CP019613_CDS_B0W98_RS17285	Extracellular
41	>NZ_CP019613_CDS_B0W98_RS18950	Extracellular
42	>NZ_CP019613_CDS_B0W98_RS19035	Extracellular
43	>NZ_CP019613_CDS_B0W98_RS19680	Extracellular
44	>NZ_CP019613_CDS_B0W98_RS20860	Extracellular
45	>NZ_CP019613_CDS_B0W98_RS21400	Cell Wall
46	>NZ_CP019613_CDS_B0W98_RS21545	Extracellular
47	>NZ_CP019613_CDS_B0W98_RS21945	Extracellular
48	>NZ_CP019613_CDS_B0W98_RS22135	Extracellular
49	>NZ_CP019613_CDS_B0W98_RS22290	Extracellular
50	>NZ_CP019613_CDS_bcp	Cell Wall
51	>NZ_CP019613_CDS_blaC	Extracellular
52	>NZ_CP019613_CDS_cwlM	Cell wall
53	>NZ_CP019613_CDS_dppA	Cell wall
54	>NZ_CP019613_CDS_dsbF	Extracellular
55	>NZ_CP019613_CDS_esxA	Extracellular
56	>NZ_CP019613_CDS_esxB	Extracellular
57	>NZ_CP019613_CDS_fbpD	Extracellular
58	>NZ_CP019613_CDS_ggtA	Extracellular
59	>NZ_CP019613_CDS_ggtB	Extracellular
60	>NZ_CP019613_CDS_hbhA	Cell wall
61	>NZ_CP019613_CDS_hspX	Cell Wall
62	>NZ_CP019613_CDS_lpqK	Extracellular
63	>NZ_CP019613_CDS_lpqL	Extracellular
64	>NZ_CP019613_CDS_mftA	Extracellular
65	>NZ_CP019613_CDS_mpt63	Extracellular
66	>NZ_CP019613_CDS_mpt64	Extracellular
67	>NZ_CP019613_CDS_mqo	Cell wall
68	>NZ_CP019613_CDS_mycP1	Extracellular
69	>NZ_CP019613_CDS_mycP4	Extracellular
70	>NZ_CP019613_CDS_plcC	Cell Wall
71	>NZ_CP019613_CDS_ponA2	Extracellular
72	>NZ_CP019613_CDS_ripA	Extracellular
73	>NZ_CP019613_CDS_ripB	Extracellular
74	>NZ_CP019613_CDS_ripC	Extracellular
75	>NZ_CP019613_CDS_rpfA	Extracellular
76	>NZ_CP019613_CDS_rpfB	Extracellular
77	>NZ_CP019613_CDS_rpfC	Extracellular
78	>NZ_CP019613_CDS_rpfD	Extracellular
79	>NZ_CP019613_CDS_rPFE	Extracellular
80	>NZ_CP019613_CDS_sodA	Extracellular

## Sheet: 69 High prevalence proteins
No	Protein	Subcellular localization (Psortb)	Prevalence
1	>NZ_CP019613_CDS_acr2	Cell wall	100
2	>NZ_CP019613_CDS_ag85A	Extracellular	100
3	>NZ_CP019613_CDS_ag85B	Extracellular	100
4	>NZ_CP019613_CDS_ag85C	Extracellular	100
5	>NZ_CP019613_CDS_ald	Extracellular	93.3
6	>NZ_CP019613_CDS_apa	Extracellular	98.4
7	>NZ_CP019613_CDS_B0W98_RS00565	Extracellular	99.6
8	>NZ_CP019613_CDS_B0W98_RS00650	Extracellular	90
9	>NZ_CP019613_CDS_B0W98_RS00750	Extracellular	100
10	>NZ_CP019613_CDS_B0W98_RS00965	Cell Wall	100
12	>NZ_CP019613_CDS_B0W98_RS01615	Extracellular	100
13	>NZ_CP019613_CDS_B0W98_RS01705	Extracellular	98.4
14	>NZ_CP019613_CDS_B0W98_RS02110	Extracellular	96.4
15	>NZ_CP019613_CDS_B0W98_RS02690	Cell wall	100
16	>NZ_CP019613_CDS_B0W98_RS02735	Extracellular	100
18	>NZ_CP019613_CDS_B0W98_RS03490	Extracellular	100
19	>NZ_CP019613_CDS_B0W98_RS03505	Extracellular	100
20	>NZ_CP019613_CDS_B0W98_RS04220	Extracellular	100
21	>NZ_CP019613_CDS_B0W98_RS04405	Extracellular	100
23	>NZ_CP019613_CDS_B0W98_RS06950	Extracellular	99.6
25	>NZ_CP019613_CDS_B0W98_RS07915	Cell wall	100
26	>NZ_CP019613_CDS_B0W98_RS08675	Extracellular	96.8
27	>NZ_CP019613_CDS_B0W98_RS09450	Extracellular	100
28	>NZ_CP019613_CDS_B0W98_RS11310	Extracellular	94.9
29	>NZ_CP019613_CDS_B0W98_RS12105	Cell wall	100
30	>NZ_CP019613_CDS_B0W98_RS12390	Extracellular	92.5
31	>NZ_CP019613_CDS_B0W98_RS12960	Extracellular	100
32	>NZ_CP019613_CDS_B0W98_RS13390	Extracellular	98.4
33	>NZ_CP019613_CDS_B0W98_RS13395	Extracellular	98.4
35	>NZ_CP019613_CDS_B0W98_RS14485	Extracellular	99.2
37	>NZ_CP019613_CDS_B0W98_RS15290	Extracellular	99.6
38	>NZ_CP019613_CDS_B0W98_RS15295	Extracellular	98.4
41	>NZ_CP019613_CDS_B0W98_RS18950	Extracellular	97.2
42	>NZ_CP019613_CDS_B0W98_RS19035	Extracellular	92.9
43	>NZ_CP019613_CDS_B0W98_RS19680	Extracellular	98.04
44	>NZ_CP019613_CDS_B0W98_RS20860	Extracellular	98.04
45	>NZ_CP019613_CDS_B0W98_RS21400	Cell Wall	100
48	>NZ_CP019613_CDS_B0W98_RS22135	Extracellular	89.8
50	>NZ_CP019613_CDS_bcp	Cell Wall	99.6
51	>NZ_CP019613_CDS_blaC	Extracellular	100
52	>NZ_CP019613_CDS_cwlM	Cell wall	100
53	>NZ_CP019613_CDS_dppA	Cell wall	99.6
54	>NZ_CP019613_CDS_dsbF	Extracellular	99.6
55	>NZ_CP019613_CDS_esxA	Extracellular	100
56	>NZ_CP019613_CDS_esxB	Extracellular	100
57	>NZ_CP019613_CDS_fbpD	Extracellular	100
58	>NZ_CP019613_CDS_ggtA	Extracellular	99.6
59	>NZ_CP019613_CDS_ggtB	Extracellular	98.04
60	>NZ_CP019613_CDS_hbhA	Cell wall	100
61	>NZ_CP019613_CDS_hspX	Cell Wall	100
62	>NZ_CP019613_CDS_lpqK	Extracellular	100
63	>NZ_CP019613_CDS_lpqL	Extracellular	100
64	>NZ_CP019613_CDS_mftA	Extracellular	100
65	>NZ_CP019613_CDS_mpt63	Extracellular	99.6
66	>NZ_CP019613_CDS_mpt64	Extracellular	99.6
67	>NZ_CP019613_CDS_mqo	Cell wall	99.6
68	>NZ_CP019613_CDS_mycP1	Extracellular	99.6
69	>NZ_CP019613_CDS_mycP4	Extracellular	98.8
70	>NZ_CP019613_CDS_plcC	Cell Wall	94.1
71	>NZ_CP019613_CDS_ponA2	Extracellular	98.8
72	>NZ_CP019613_CDS_ripA	Extracellular	99.2
73	>NZ_CP019613_CDS_ripB	Extracellular	99.6
74	>NZ_CP019613_CDS_ripC	Extracellular	100
75	>NZ_CP019613_CDS_rpfA	Extracellular	92.5
76	>NZ_CP019613_CDS_rpfB	Extracellular	100
77	>NZ_CP019613_CDS_rpfC	Extracellular	100
78	>NZ_CP019613_CDS_rpfD	Extracellular	100
79	>NZ_CP019613_CDS_rPFE	Extracellular	98.8
80	>NZ_CP019613_CDS_sodA	Extracellular	100

## Sheet: 65 Proteins with < 2 TMH
No	Protein	Subcellular localization (Psortb)	Prevalence	Transmembrane
1	>NZ_CP019613_CDS_acr2	Cell wall	100	Outside
2	>NZ_CP019613_CDS_ag85A	Extracellular	100	Outside
3	>NZ_CP019613_CDS_ag85B	Extracellular	100	Outside
4	>NZ_CP019613_CDS_ag85C	Extracellular	100	Outside
5	>NZ_CP019613_CDS_ald	Extracellular	93.3	Outside
6	>NZ_CP019613_CDS_apa	Extracellular	98.4	Outside
7	>NZ_CP019613_CDS_B0W98_RS00565	Extracellular	99.6	Outside
8	>NZ_CP019613_CDS_B0W98_RS00650	Extracellular	90	Outside
9	>NZ_CP019613_CDS_B0W98_RS00750	Extracellular	100	Outside
10	>NZ_CP019613_CDS_B0W98_RS00965	Cell Wall	100	Outside
12	>NZ_CP019613_CDS_B0W98_RS01615	Extracellular	100	Outside
13	>NZ_CP019613_CDS_B0W98_RS01705	Extracellular	98.4	Outside
14	>NZ_CP019613_CDS_B0W98_RS02110	Extracellular	96.4	Outside
15	>NZ_CP019613_CDS_B0W98_RS02690	Cell wall	100	Outside
16	>NZ_CP019613_CDS_B0W98_RS02735	Extracellular	100	Outside
18	>NZ_CP019613_CDS_B0W98_RS03490	Extracellular	100	Outside
21	>NZ_CP019613_CDS_B0W98_RS04405	Extracellular	100	Outside
23	>NZ_CP019613_CDS_B0W98_RS06950	Extracellular	99.6	Outside
25	>NZ_CP019613_CDS_B0W98_RS07915	Cell wall	100	Outside
26	>NZ_CP019613_CDS_B0W98_RS08675	Extracellular	96.8	Outside
27	>NZ_CP019613_CDS_B0W98_RS09450	Extracellular	100	Outside
28	>NZ_CP019613_CDS_B0W98_RS11310	Extracellular	94.9	Outside
29	>NZ_CP019613_CDS_B0W98_RS12105	Cell wall	100	Outside
30	>NZ_CP019613_CDS_B0W98_RS12390	Extracellular	92.5	Outside
31	>NZ_CP019613_CDS_B0W98_RS12960	Extracellular	100	Outside
32	>NZ_CP019613_CDS_B0W98_RS13390	Extracellular	98.4	Outside
33	>NZ_CP019613_CDS_B0W98_RS13395	Extracellular	98.4	Outside
35	>NZ_CP019613_CDS_B0W98_RS14485	Extracellular	99.2	Outside
37	>NZ_CP019613_CDS_B0W98_RS15290	Extracellular	99.6	Outside
38	>NZ_CP019613_CDS_B0W98_RS15295	Extracellular	98.4	Outside
41	>NZ_CP019613_CDS_B0W98_RS18950	Extracellular	97.2	Outside
42	>NZ_CP019613_CDS_B0W98_RS19035	Extracellular	92.9	Outside
43	>NZ_CP019613_CDS_B0W98_RS19680	Extracellular	98.04	Outside
44	>NZ_CP019613_CDS_B0W98_RS20860	Extracellular	98.04	Outside
45	>NZ_CP019613_CDS_B0W98_RS21400	Cell Wall	100	Outside
48	>NZ_CP019613_CDS_B0W98_RS22135	Extracellular	89.8	Outside
50	>NZ_CP019613_CDS_bcp	Cell Wall	99.6	Outside
51	>NZ_CP019613_CDS_blaC	Extracellular	100	Outside
52	>NZ_CP019613_CDS_cwlM	Cell wall	100	Outside
53	>NZ_CP019613_CDS_dppA	Cell wall	99.6	Outside
54	>NZ_CP019613_CDS_dsbF	Extracellular	99.6	Outside
55	>NZ_CP019613_CDS_esxA	Extracellular	100	Outside
57	>NZ_CP019613_CDS_fbpD	Extracellular	100	Outside
58	>NZ_CP019613_CDS_ggtA	Extracellular	99.6	Outside
59	>NZ_CP019613_CDS_ggtB	Extracellular	98.04	Outside
60	>NZ_CP019613_CDS_hbhA	Cell wall	100	Outside
61	>NZ_CP019613_CDS_hspX	Cell Wall	100	Outside
62	>NZ_CP019613_CDS_lpqK	Extracellular	100	Outside
63	>NZ_CP019613_CDS_lpqL	Extracellular	100	Outside
65	>NZ_CP019613_CDS_mpt63	Extracellular	99.6	Outside
66	>NZ_CP019613_CDS_mpt64	Extracellular	99.6	Outside
67	>NZ_CP019613_CDS_mqo	Cell wall	99.6	Outside
68	>NZ_CP019613_CDS_mycP1	Extracellular	99.6	Outside
69	>NZ_CP019613_CDS_mycP4	Extracellular	98.8	Outside
70	>NZ_CP019613_CDS_plcC	Cell Wall	94.1	Outside
71	>NZ_CP019613_CDS_ponA2	Extracellular	98.8	Outside
72	>NZ_CP019613_CDS_ripA	Extracellular	99.2	Outside
73	>NZ_CP019613_CDS_ripB	Extracellular	99.6	Outside
74	>NZ_CP019613_CDS_ripC	Extracellular	100	Outside
75	>NZ_CP019613_CDS_rpfA	Extracellular	92.5	Outside
76	>NZ_CP019613_CDS_rpfB	Extracellular	100	Outside
77	>NZ_CP019613_CDS_rpfC	Extracellular	100	Outside
78	>NZ_CP019613_CDS_rpfD	Extracellular	100	Outside
79	>NZ_CP019613_CDS_rPFE	Extracellular	98.8	Outside
80	>NZ_CP019613_CDS_sodA	Extracellular	100	Outside

## Sheet: 48 Amtigenic proteins
No	Protein	Subcellular localization (Psortb)	Prevalence	Transmembrane	Antigenicity (cut-off= 0.5)
1	>NZ_CP019613_CDS_acr2	Cell wall	100	Outside	0.6248
2	>NZ_CP019613_CDS_ag85A	Extracellular	100	Outside	0.5259
3	>NZ_CP019613_CDS_ag85B	Extracellular	100	Outside	0.5842
5	>NZ_CP019613_CDS_ald	Extracellular	93.3	Outside	0.5652
6	>NZ_CP019613_CDS_apa	Extracellular	98.4	Outside	0.5264
7	>NZ_CP019613_CDS_B0W98_RS00565	Extracellular	99.6	Outside	1.0461
8	>NZ_CP019613_CDS_B0W98_RS00650	Extracellular	90	Outside	0.8764
9	>NZ_CP019613_CDS_B0W98_RS00750	Extracellular	100	Outside	0.5110
10	>NZ_CP019613_CDS_B0W98_RS00965	Cell Wall	100	Outside	0.5867
12	>NZ_CP019613_CDS_B0W98_RS01615	Extracellular	100	Outside	0.5407
13	>NZ_CP019613_CDS_B0W98_RS01705	Extracellular	98.4	Outside	0.7749
14	>NZ_CP019613_CDS_B0W98_RS02110	Extracellular	96.4	Outside	1.7386
15	>NZ_CP019613_CDS_B0W98_RS02690	Cell wall	100	Outside	0.5692
16	>NZ_CP019613_CDS_B0W98_RS02735	Extracellular	100	Outside	0.9696
18	>NZ_CP019613_CDS_B0W98_RS03490	Extracellular	100	Outside	0.6596
23	>NZ_CP019613_CDS_B0W98_RS06950	Extracellular	99.6	Outside	0.6738
25	>NZ_CP019613_CDS_B0W98_RS07915	Cell wall	100	Outside	0.5235
27	>NZ_CP019613_CDS_B0W98_RS09450	Extracellular	100	Outside	0.5015
28	>NZ_CP019613_CDS_B0W98_RS11310	Extracellular	94.9	Outside	2.1849
30	>NZ_CP019613_CDS_B0W98_RS12390	Extracellular	92.5	Outside	2.5362
31	>NZ_CP019613_CDS_B0W98_RS12960	Extracellular	100	Outside	0.9613
32	>NZ_CP019613_CDS_B0W98_RS13390	Extracellular	98.4	Outside	0.6446
33	>NZ_CP019613_CDS_B0W98_RS13395	Extracellular	98.4	Outside	0.8490
37	>NZ_CP019613_CDS_B0W98_RS15290	Extracellular	99.6	Outside	0.5418
41	>NZ_CP019613_CDS_B0W98_RS18950	Extracellular	97.2	Outside	0.6240
42	>NZ_CP019613_CDS_B0W98_RS19035	Extracellular	92.9	Outside	1.9053
43	>NZ_CP019613_CDS_B0W98_RS19680	Extracellular	98.04	Outside	0.5628
44	>NZ_CP019613_CDS_B0W98_RS20860	Extracellular	98.04	Outside	2.3300
48	>NZ_CP019613_CDS_B0W98_RS22135	Extracellular	89.8	Outside	1.8485
50	>NZ_CP019613_CDS_bcp	Cell Wall	99.6	Outside	0.5359
51	>NZ_CP019613_CDS_blaC	Extracellular	100	Outside	0.5478
53	>NZ_CP019613_CDS_dppA	Cell wall	99.6	Outside	0.5538
54	>NZ_CP019613_CDS_dsbF	Extracellular	99.6	Outside	0.5760
55	>NZ_CP019613_CDS_esxA	Extracellular	100	Outside	0.5577
59	>NZ_CP019613_CDS_ggtB	Extracellular	98.04	Outside	0.5307
60	>NZ_CP019613_CDS_hbhA	Cell wall	100	Outside	0.5986
61	>NZ_CP019613_CDS_hspX	Cell Wall	100	Outside	0.8053
63	>NZ_CP019613_CDS_lpqL	Extracellular	100	Outside	0.5294
65	>NZ_CP019613_CDS_mpt63	Extracellular	99.6	Outside	0.6492
66	>NZ_CP019613_CDS_mpt64	Extracellular	99.6	Outside	0.6005
69	>NZ_CP019613_CDS_mycP4	Extracellular	98.8	Outside	0.5399
71	>NZ_CP019613_CDS_ponA2	Extracellular	98.8	Outside	0.5665
72	>NZ_CP019613_CDS_ripA	Extracellular	99.2	Outside	0.6576
73	>NZ_CP019613_CDS_ripB	Extracellular	99.6	Outside	0.6120
74	>NZ_CP019613_CDS_ripC	Extracellular	100	Outside	0.5221
78	>NZ_CP019613_CDS_rpfD	Extracellular	100	Outside	0.6246
79	>NZ_CP019613_CDS_rPFE	Extracellular	98.8	Outside	0.8055
80	>NZ_CP019613_CDS_sodA	Extracellular	100	Outside	0.5889

## Sheet: 41 non-Allergens
No	Protein	Subcellular localization (Psortb)	Prevalence	Transmembrane	Antigenicity (cut-off= 0.5)	Allergenicity (Hybrid Score, cut-off= 0.5)
1	>NZ_CP019613_CDS_acr2	Cell wall	100	Outside	0.6248	Non-Allergen (-0.35)
2	>NZ_CP019613_CDS_ag85A	Extracellular	100	Outside	0.5259	Non-Allergen (-0.2)
3	>NZ_CP019613_CDS_ag85B	Extracellular	100	Outside	0.5842	Non-Allergen (0.28)
5	>NZ_CP019613_CDS_ald	Extracellular	93.3	Outside	0.5652	Non-Allergen (0.04)
6	>NZ_CP019613_CDS_apa	Extracellular	98.4	Outside	0.5264	Non-Allergen (0.31)
7	>NZ_CP019613_CDS_B0W98_RS00565	Extracellular	99.6	Outside	1.0461	Non-Allergen (-0.3)
8	>NZ_CP019613_CDS_B0W98_RS00650	Extracellular	90	Outside	0.8764	Non-Allergen (-0.18)
9	>NZ_CP019613_CDS_B0W98_RS00750	Extracellular	100	Outside	0.5110	Non-Allergen (0.25)
10	>NZ_CP019613_CDS_B0W98_RS00965	Cell Wall	100	Outside	0.5867	Non-Allergen (0.03)
12	>NZ_CP019613_CDS_B0W98_RS01615	Extracellular	100	Outside	0.5407	Non-Allergen (0.36)
13	>NZ_CP019613_CDS_B0W98_RS01705	Extracellular	98.4	Outside	0.7749	Non-Allergen (0.14)
14	>NZ_CP019613_CDS_B0W98_RS02110	Extracellular	96.4	Outside	1.7386	Non-Allergen (-0.13)
16	>NZ_CP019613_CDS_B0W98_RS02735	Extracellular	100	Outside	0.9696	Non-Allergen (0.18)
18	>NZ_CP019613_CDS_B0W98_RS03490	Extracellular	100	Outside	0.6596	Non-Allergen (0.29)
25	>NZ_CP019613_CDS_B0W98_RS07915	Cell wall	100	Outside	0.5235	Non-Allergen (0.03)
27	>NZ_CP019613_CDS_B0W98_RS09450	Extracellular	100	Outside	0.5015	Non-Allergen (-0.46)
28	>NZ_CP019613_CDS_B0W98_RS11310	Extracellular	94.9	Outside	2.1849	Non-Allergen (0.37)
30	>NZ_CP019613_CDS_B0W98_RS12390	Extracellular	92.5	Outside	2.5362	Non-Allergen (0.35)
31	>NZ_CP019613_CDS_B0W98_RS12960	Extracellular	100	Outside	0.9613	Non-Allergen (0.41)
32	>NZ_CP019613_CDS_B0W98_RS13390	Extracellular	98.4	outside	0.6446	Non-Allergen (0.38)
33	>NZ_CP019613_CDS_B0W98_RS13395	Extracellular	98.4	outside	0.8490	Non-Allergen (-0.19)
37	>NZ_CP019613_CDS_B0W98_RS15290	Extracellular	99.6	Outside	0.5418	Non-Allergen (0.38)
41	>NZ_CP019613_CDS_B0W98_RS18950	Extracellular	97.2	Outside	0.6240	Non-Allergen (-0.21)
42	>NZ_CP019613_CDS_B0W98_RS19035	Extracellular	92.9	Outside	1.9053	Non-Allergen (-0.15)
43	>NZ_CP019613_CDS_B0W98_RS19680	Extracellular	98.04	Outside	0.5628	Non-Allergen (-0.41)
44	>NZ_CP019613_CDS_B0W98_RS20860	Extracellular	98.04	Outside	2.3300	Non-Allergen (0.32)
48	>NZ_CP019613_CDS_B0W98_RS22135	Extracellular	89.8	Outside	1.8485	Non-Allergen (0.3)
50	>NZ_CP019613_CDS_bcp	Cell Wall	99.6	Outside	0.5359	Non-Allergen (0.23)
51	>NZ_CP019613_CDS_blaC	Extracellular	100	Outside	0.5478	Non-Allergen (-0.48)
53	>NZ_CP019613_CDS_dppA	Cell wall	99.6	Outside	0.5538	Non-Allergen (0.22)
54	>NZ_CP019613_CDS_dsbF	Extracellular	99.6	Outside	0.5760	Non-Allergen (0.32)
59	>NZ_CP019613_CDS_ggtB	Extracellular	98.04	Outside	0.5307	Non-Allergen (0.09)
60	>NZ_CP019613_CDS_hbhA	Cell wall	100	Outside	0.5986	Non-Allergen (-0.36)
61	>NZ_CP019613_CDS_hspX	Cell Wall	100	Outside	0.8053	Non-Allergen (-0.43)
63	>NZ_CP019613_CDS_lpqL	Extracellular	100	Outside	0.5294	Non-Allergen (-0.26)
66	>NZ_CP019613_CDS_mpt64	Extracellular	99.6	Outside	0.6005	Non-Allergen (-0.33)
71	>NZ_CP019613_CDS_ponA2	Extracellular	98.8	Outside	0.5665	Non-Allergen (-0.32)
72	>NZ_CP019613_CDS_ripA	Extracellular	99.2	Outside	0.6576	Non-Allergen (0.11)
73	>NZ_CP019613_CDS_ripB	Extracellular	99.6	Outside	0.6120	Non-Allergen (-0.35)
74	>NZ_CP019613_CDS_ripC	Extracellular	100	Outside	0.5221	Non-Allergen (0.38)
79	>NZ_CP019613_CDS_rPFE	Extracellular	98.8	Outside	0.8055	Non-Allergen (0.38)

## Sheet: 31 proteins with no Similarity 
No	Protein	Subcellular localization (Psortb)	Prevalence	Method	Domain and function (CD domain and EGGNOG	Transmembrane	Antigenicity (cut-off= 0.5)	Allergenicity (Hybrid Score, cut-off= 0.5)	Human Blast
1	>NZ_CP019613_CDS_acr2	Cell wall	100	Core proteome	Belongs to the small heat shock protein (HSP20)	Outside	0.6248	Non-Allergen (-0.35)	-
3	>NZ_CP019613_CDS_ag85B	Extracellular	100	Reference method	Serine hydrolase involved in the detoxification of formaldehyde	Outside	0.5842	Non-Allergen (0.28)	-
6	>NZ_CP019613_CDS_apa	Extracellular	98.4	Reference method	Extracellular matrix binding	Outside	0.5264	Non-Allergen (0.31)	-
7	>NZ_CP019613_CDS_B0W98_RS00565	Extracellular	99.6	Reference method	Function unknown, high glycine content	Outside	1.0461	Non-Allergen (-0.3)	-
8	>NZ_CP019613_CDS_B0W98_RS00650	Extracellular	90	Reference method	Proline–Proline–Glutamate (PPE) Family	Outside	0.8764	Non-Allergen (-0.18)	-
9	>NZ_CP019613_CDS_B0W98_RS00750	Extracellular	100	Core proteome	Not available	Outside	0.5110	Non-Allergen (0.25)	-
10	>NZ_CP019613_CDS_B0W98_RS00965	Cell Wall	100	Core Proteome	DNA-directed DNA polymerase activity	Outside	0.5867	Non-Allergen (0.03)	-
12	>NZ_CP019613_CDS_B0W98_RS01615	Extracellular	100	Core proteome	Domain of unknown function (DUF1906)	Outside	0.5407	Non-Allergen (0.36)	-
13	>NZ_CP019613_CDS_B0W98_RS01705	Extracellular	98.4	Reference method	Not available	Outside	0.7749	Non-Allergen (0.14)	-
14	>NZ_CP019613_CDS_B0W98_RS02110	Extracellular	96.4	Reference method	Proline–glutamate (PE) family	Outside	1.7386	Non-Allergen (-0.13)	-
16	>NZ_CP019613_CDS_B0W98_RS02735	Extracellular	100	Core proteome	Not available	Outside	0.9696	Non-Allergen (0.18)	-
27	>NZ_CP019613_CDS_B0W98_RS09450	Extracellular	100	Core proteome	Cell wall/membrane/envelope biogenesis cysteine-type peptidase activity	Outside	0.5015	Non-Allergen (-0.46)	-
28	>NZ_CP019613_CDS_B0W98_RS11310	Extracellular	94.9	Reference methd	Not available	Outside	2.1849	Non-Allergen (0.37)	-
30	>NZ_CP019613_CDS_B0W98_RS12390	Extracellular	92.5	Reference method	Proline–glutamate (PE) family	Outside	2.5362	Non-Allergen (0.35)	-
31	>NZ_CP019613_CDS_B0W98_RS12960	Extracellular	100	Core proteome	Function unknown Protein of unknown function (DUF3060)	Outside	0.9613	Non-Allergen (0.41)	-
32	>NZ_CP019613_CDS_B0W98_RS13390	Extracellular	98.4	Reference method	Proline–glutamate (PE) family	outside	0.6446	Non-Allergen (0.38)	-
33	>NZ_CP019613_CDS_B0W98_RS13395	Extracellular	98.4	Reference method	Cell motility PProline–glutamate (PE) family	outside	0.8490	Non-Allergen (-0.19)	-
37	>NZ_CP019613_CDS_B0W98_RS15290	Extracellular	99.6	Reference method	Not available	Outside	0.5418	Non-Allergen (0.38)	-
41	>NZ_CP019613_CDS_B0W98_RS18950	Extracellular	97.2	Reference method	Proline–glutamate (PE) family	Outside	0.6240	Non-Allergen (-0.21)	-
42	>NZ_CP019613_CDS_B0W98_RS19035	Extracellular	92.9	Reference method	Proline–glutamate (PE) family	Outside	1.9053	Non-Allergen (-0.15)	-
44	>NZ_CP019613_CDS_B0W98_RS20860	Extracellular	98.04	Reference method	Not available	Outside	2.3300	Non-Allergen (0.32)	-
48	>NZ_CP019613_CDS_B0W98_RS22135	Extracellular	89.8	Reference method	Not available	Outside	1.8485	Non-Allergen (0.3)	-
51	>NZ_CP019613_CDS_blaC	Extracellular	100	Reference method	Beta-lactamase enzyme family	Outside	0.5478	Non-Allergen (-0.48)	-
53	>NZ_CP019613_CDS_dppA	Cell wall	99.6	Reference method	Protein of unknown function (DUF3298)	Outside	0.5538	Non-Allergen (0.22)	-
60	>NZ_CP019613_CDS_hbhA	Cell wall	100	Core proteome	Function unknown Heparin-binding	Outside	0.5986	Non-Allergen (-0.36)	-
61	>NZ_CP019613_CDS_hspX	Cell Wall	100	Core proteome	Belongs to the small heat shock protein (HSP20) family	Outside	0.8053	Non-Allergen (-0.43)	-
66	>NZ_CP019613_CDS_mpt64	Extracellular	99.6	Core proteome	Protein of unknown function (DUF3298)	Outside	0.6005	Non-Allergen (-0.33)	-
72	>NZ_CP019613_CDS_ripA	Extracellular	99.2	Core proteome	Function unknown cell wall organization	Outside	0.6576	Non-Allergen (0.11)	-
73	>NZ_CP019613_CDS_ripB	Extracellular	99.6	Reference method	Cell wall/membrane/envelope biogenesis cysteine-type peptidase activity	Outside	0.6120	Non-Allergen (-0.35)	-
74	>NZ_CP019613_CDS_ripC	Extracellular	100	Core proteome	cell wall organization	Outside	0.5221	Non-Allergen (0.38)	-
79	>NZ_CP019613_CDS_rPFE	Extracellular	98.8	Reference method	positive regulation of growth rate	Outside	0.8055	Non-Allergen (0.38)	-
