# Supplementary material for: Design of a multi-epitope vaccine against Mycobacterium tuberculosis using reverse vaccinology and immunoreactive peptides
Source: Genomics Inform. 2026 Jul 8;24:13. doi: 10.1186/s44342-026-00075-6 (PMC13348615; doi:10.1186/s44342-026-00075-6)
Supplement: Supplementary file 5 — Supplementary Material 5: Data 5. The predicted 3D structure of the designed MEV against M. tuberculosis. [file 44342_2026_75_MOESM5_ESM.pdb]

ATOM      1  N   GLY A   1      -1.685   2.493  -0.322  1.00  0.00      RA0  N  
ATOM      2  CA  GLY A   1      -0.519   1.619  -0.225  1.00  0.00      RA0  C  
ATOM      3  C   GLY A   1       0.626   2.139  -1.084  1.00  0.00      RA0  C  
ATOM      4  O   GLY A   1       1.366   1.362  -1.706  1.00  0.00      RA0  O  
ATOM      5  H   GLY A   1      -1.862   2.883  -1.224  1.00  0.00      RA0  H  
ATOM      6  N   GLN A   2       0.753   3.464  -1.112  1.00  0.00      RA0  N  
ATOM      7  CA  GLN A   2       1.800   4.159  -1.860  1.00  0.00      RA0  C  
ATOM      8  C   GLN A   2       3.082   4.309  -1.033  1.00  0.00      RA0  C  
ATOM      9  O   GLN A   2       3.060   4.714   0.139  1.00  0.00      RA0  O  
ATOM     10  CB  GLN A   2       1.298   5.529  -2.288  1.00  0.00      RA0  C  
ATOM     11  CG  GLN A   2       0.014   5.456  -3.109  1.00  0.00      RA0  C  
ATOM     12  CD  GLN A   2      -0.519   6.861  -3.261  1.00  0.00      RA0  C  
ATOM     13  NE2 GLN A   2      -0.764   7.215  -4.534  1.00  0.00      RA0  N  
ATOM     14  OE1 GLN A   2      -0.686   7.582  -2.285  1.00  0.00      RA0  O  
ATOM     15  H   GLN A   2       0.263   3.956  -0.390  1.00  0.00      RA0  H  
ATOM     16 HE21 GLN A   2      -1.109   8.129  -4.752  1.00  0.00      RA0  H  
ATOM     17 HE22 GLN A   2      -0.605   6.577  -5.287  1.00  0.00      RA0  H  
ATOM     18  N   SER A   3       4.200   4.042  -1.693  1.00  0.00      RA0  N  
ATOM     19  CA  SER A   3       5.542   4.022  -1.117  1.00  0.00      RA0  C  
ATOM     20  C   SER A   3       6.212   5.346  -0.778  1.00  0.00      RA0  C  
ATOM     21  O   SER A   3       5.719   6.435  -1.094  1.00  0.00      RA0  O  
ATOM     22  CB  SER A   3       6.351   3.233  -2.130  1.00  0.00      RA0  C  
ATOM     23  OG  SER A   3       5.454   2.307  -2.756  1.00  0.00      RA0  O  
ATOM     24  H   SER A   3       4.162   3.708  -2.634  1.00  0.00      RA0  H  
ATOM     25  HG  SER A   3       6.015   1.595  -3.069  1.00  0.00      RA0  H  
ATOM     26  N   VAL A   4       7.343   5.200  -0.089  1.00  0.00      RA0  N  
ATOM     27  CA  VAL A   4       8.256   6.281   0.199  1.00  0.00      RA0  C  
ATOM     28  C   VAL A   4       9.277   6.258  -0.947  1.00  0.00      RA0  C  
ATOM     29  O   VAL A   4       9.917   5.225  -1.170  1.00  0.00      RA0  O  
ATOM     30  CB  VAL A   4       8.929   6.019   1.541  1.00  0.00      RA0  C  
ATOM     31  CG1 VAL A   4       9.896   7.142   1.886  1.00  0.00      RA0  C  
ATOM     32  CG2 VAL A   4       7.889   5.783   2.636  1.00  0.00      RA0  C  
ATOM     33  H   VAL A   4       7.690   4.282   0.100  1.00  0.00      RA0  H  
ATOM     34  N   THR A   5       9.398   7.341  -1.711  1.00  0.00      RA0  N  
ATOM     35  CA  THR A   5      10.282   7.270  -2.874  1.00  0.00      RA0  C  
ATOM     36  C   THR A   5      11.734   7.498  -2.489  1.00  0.00      RA0  C  
ATOM     37  O   THR A   5      12.006   8.089  -1.442  1.00  0.00      RA0  O  
ATOM     38  CB  THR A   5       9.674   8.329  -3.765  1.00  0.00      RA0  C  
ATOM     39  CG2 THR A   5       9.903   8.098  -5.260  1.00  0.00      RA0  C  
ATOM     40  OG1 THR A   5       8.276   8.358  -3.442  1.00  0.00      RA0  O  
ATOM     41  H   THR A   5       8.839   8.160  -1.590  1.00  0.00      RA0  H  
ATOM     42  HG1 THR A   5       7.899   9.117  -3.869  1.00  0.00      RA0  H  
ATOM     43  N   GLY A   6      12.655   7.087  -3.380  1.00  0.00      RA0  N  
ATOM     44  CA  GLY A   6      14.102   7.188  -3.169  1.00  0.00      RA0  C  
ATOM     45  C   GLY A   6      14.902   7.212  -4.474  1.00  0.00      RA0  C  
ATOM     46  O   GLY A   6      15.949   6.567  -4.579  1.00  0.00      RA0  O  
ATOM     47  H   GLY A   6      12.373   6.606  -4.211  1.00  0.00      RA0  H  
ATOM     48  N   TYR A   7      14.371   7.874  -5.502  1.00  0.00      RA0  N  
ATOM     49  CA  TYR A   7      15.007   7.990  -6.827  1.00  0.00      RA0  C  
ATOM     50  C   TYR A   7      16.472   8.454  -6.765  1.00  0.00      RA0  C  
ATOM     51  O   TYR A   7      17.346   7.908  -7.432  1.00  0.00      RA0  O  
ATOM     52  CB  TYR A   7      14.193   8.928  -7.716  1.00  0.00      RA0  C  
ATOM     53  CG  TYR A   7      14.760   8.868  -9.111  1.00  0.00      RA0  C  
ATOM     54  CD1 TYR A   7      14.667   7.685  -9.831  1.00  0.00      RA0  C  
ATOM     55  CD2 TYR A   7      15.382   9.980  -9.668  1.00  0.00      RA0  C  
ATOM     56  CE1 TYR A   7      15.211   7.609 -11.104  1.00  0.00      RA0  C  
ATOM     57  CE2 TYR A   7      15.929   9.899 -10.944  1.00  0.00      RA0  C  
ATOM     58  CZ  TYR A   7      15.847   8.710 -11.659  1.00  0.00      RA0  C  
ATOM     59  OH  TYR A   7      16.393   8.614 -12.922  1.00  0.00      RA0  O  
ATOM     60  H   TYR A   7      13.497   8.324  -5.336  1.00  0.00      RA0  H  
ATOM     61  HH  TYR A   7      16.345   7.702 -13.187  1.00  0.00      RA0  H  
ATOM     62  N   ASN A   8      16.700   9.499  -5.980  1.00  0.00      RA0  N  
ATOM     63  CA  ASN A   8      18.006  10.113  -5.766  1.00  0.00      RA0  C  
ATOM     64  C   ASN A   8      18.103  10.302  -4.264  1.00  0.00      RA0  C  
ATOM     65  O   ASN A   8      17.424   9.589  -3.532  1.00  0.00      RA0  O  
ATOM     66  CB  ASN A   8      18.216  11.383  -6.599  1.00  0.00      RA0  C  
ATOM     67  CG  ASN A   8      17.190  12.436  -6.262  1.00  0.00      RA0  C  
ATOM     68  ND2 ASN A   8      16.477  12.843  -7.326  1.00  0.00      RA0  N  
ATOM     69  OD1 ASN A   8      17.047  12.864  -5.124  1.00  0.00      RA0  O  
ATOM     70  H   ASN A   8      16.012   9.747  -5.299  1.00  0.00      RA0  H  
ATOM     71 HD21 ASN A   8      15.774  13.553  -7.260  1.00  0.00      RA0  H  
ATOM     72 HD22 ASN A   8      16.644  12.440  -8.228  1.00  0.00      RA0  H  
ATOM     73  N   ASN A   9      18.935  11.210  -3.763  1.00  0.00      RA0  N  
ATOM     74  CA  ASN A   9      19.045  11.295  -2.306  1.00  0.00      RA0  C  
ATOM     75  C   ASN A   9      17.769  11.758  -1.601  1.00  0.00      RA0  C  
ATOM     76  O   ASN A   9      17.661  11.637  -0.374  1.00  0.00      RA0  O  
ATOM     77  CB  ASN A   9      20.123  12.282  -1.869  1.00  0.00      RA0  C  
ATOM     78  CG  ASN A   9      19.593  13.679  -2.110  1.00  0.00      RA0  C  
ATOM     79  ND2 ASN A   9      19.556  14.466  -1.024  1.00  0.00      RA0  N  
ATOM     80  OD1 ASN A   9      19.267  14.032  -3.238  1.00  0.00      RA0  O  
ATOM     81  H   ASN A   9      19.294  11.956  -4.324  1.00  0.00      RA0  H  
ATOM     82 HD21 ASN A   9      19.248  15.414  -1.085  1.00  0.00      RA0  H  
ATOM     83 HD22 ASN A   9      19.835  14.113  -0.125  1.00  0.00      RA0  H  
ATOM     84  N   SER A  10      16.816  12.289  -2.359  1.00  0.00      RA0  N  
ATOM     85  CA  SER A  10      15.559  12.740  -1.811  1.00  0.00      RA0  C  
ATOM     86  C   SER A  10      14.807  11.562  -1.226  1.00  0.00      RA0  C  
ATOM     87  O   SER A  10      14.860  10.465  -1.774  1.00  0.00      RA0  O  
ATOM     88  CB  SER A  10      14.846  13.531  -2.896  1.00  0.00      RA0  C  
ATOM     89  OG  SER A  10      15.763  14.532  -3.358  1.00  0.00      RA0  O  
ATOM     90  H   SER A  10      16.902  12.271  -3.350  1.00  0.00      RA0  H  
ATOM     91  HG  SER A  10      16.427  14.084  -3.878  1.00  0.00      RA0  H  
ATOM     92  N   VAL A  11      14.057  11.771  -0.163  1.00  0.00      RA0  N  
ATOM     93  CA  VAL A  11      13.185  10.700   0.280  1.00  0.00      RA0  C  
ATOM     94  C   VAL A  11      11.829  11.341   0.459  1.00  0.00      RA0  C  
ATOM     95  O   VAL A  11      11.728  12.439   1.006  1.00  0.00      RA0  O  
ATOM     96  CB  VAL A  11      13.771  10.039   1.543  1.00  0.00      RA0  C  
ATOM     97  CG1 VAL A  11      13.811  10.963   2.759  1.00  0.00      RA0  C  
ATOM     98  CG2 VAL A  11      13.100   8.704   1.838  1.00  0.00      RA0  C  
ATOM     99  H   VAL A  11      13.934  12.655   0.287  1.00  0.00      RA0  H  
ATOM    100  N   SER A  12      10.783  10.675   0.005  1.00  0.00      RA0  N  
ATOM    101  CA  SER A  12       9.466  11.296   0.120  1.00  0.00      RA0  C  
ATOM    102  C   SER A  12       8.362  10.310   0.390  1.00  0.00      RA0  C  
ATOM    103  O   SER A  12       8.097   9.400  -0.387  1.00  0.00      RA0  O  
ATOM    104  CB  SER A  12       9.268  12.139  -1.141  1.00  0.00      RA0  C  
ATOM    105  OG  SER A  12      10.505  12.805  -1.433  1.00  0.00      RA0  O  
ATOM    106  H   SER A  12      10.888   9.804  -0.480  1.00  0.00      RA0  H  
ATOM    107  HG  SER A  12      10.799  13.168  -0.600  1.00  0.00      RA0  H  
ATOM    108  N   VAL A  13       7.717  10.513   1.518  1.00  0.00      RA0  N  
ATOM    109  CA  VAL A  13       6.689   9.624   2.016  1.00  0.00      RA0  C  
ATOM    110  C   VAL A  13       5.325   9.906   1.403  1.00  0.00      RA0  C  
ATOM    111  O   VAL A  13       4.860  11.041   1.491  1.00  0.00      RA0  O  
ATOM    112  CB  VAL A  13       6.667   9.798   3.531  1.00  0.00      RA0  C  
ATOM    113  CG1 VAL A  13       5.671   8.853   4.167  1.00  0.00      RA0  C  
ATOM    114  CG2 VAL A  13       8.064   9.635   4.131  1.00  0.00      RA0  C  
ATOM    115  H   VAL A  13       7.879  11.359   2.030  1.00  0.00      RA0  H  
ATOM    116  N   THR A  14       4.649   8.883   0.841  1.00  0.00      RA0  N  
ATOM    117  CA  THR A  14       3.336   9.157   0.269  1.00  0.00      RA0  C  
ATOM    118  C   THR A  14       2.176   8.655   1.158  1.00  0.00      RA0  C  
ATOM    119  O   THR A  14       1.445   9.481   1.700  1.00  0.00      RA0  O  
ATOM    120  CB  THR A  14       3.355   8.645  -1.160  1.00  0.00      RA0  C  
ATOM    121  CG2 THR A  14       2.267   9.304  -2.009  1.00  0.00      RA0  C  
ATOM    122  OG1 THR A  14       4.655   8.899  -1.712  1.00  0.00      RA0  O  
ATOM    123  H   THR A  14       5.064   7.987   0.699  1.00  0.00      RA0  H  
ATOM    124  HG1 THR A  14       5.200   8.141  -1.517  1.00  0.00      RA0  H  
ATOM    125  N   SER A  15       1.998   7.336   1.368  1.00  0.00      RA0  N  
ATOM    126  CA  SER A  15       0.877   6.897   2.221  1.00  0.00      RA0  C  
ATOM    127  C   SER A  15       1.191   6.928   3.713  1.00  0.00      RA0  C  
ATOM    128  O   SER A  15       0.302   6.756   4.544  1.00  0.00      RA0  O  
ATOM    129  CB  SER A  15       0.098   5.683   1.686  1.00  0.00      RA0  C  
ATOM    130  OG  SER A  15       0.907   4.521   1.489  1.00  0.00      RA0  O  
ATOM    131  H   SER A  15       2.587   6.647   0.944  1.00  0.00      RA0  H  
ATOM    132  HG  SER A  15       1.808   4.807   1.403  1.00  0.00      RA0  H  
ATOM    133  N   GLY A  16       2.469   7.095   4.024  1.00  0.00      RA0  N  
ATOM    134  CA  GLY A  16       3.045   7.059   5.369  1.00  0.00      RA0  C  
ATOM    135  C   GLY A  16       2.100   6.678   6.518  1.00  0.00      RA0  C  
ATOM    136  O   GLY A  16       1.581   7.562   7.194  1.00  0.00      RA0  O  
ATOM    137  H   GLY A  16       3.087   7.314   3.276  1.00  0.00      RA0  H  
ATOM    138  N   PRO A  17       1.857   5.376   6.774  1.00  0.00      RA0  N  
ATOM    139  CA  PRO A  17       1.017   4.887   7.858  1.00  0.00      RA0  C  
ATOM    140  C   PRO A  17       1.429   5.350   9.266  1.00  0.00      RA0  C  
ATOM    141  O   PRO A  17       2.575   5.179   9.688  1.00  0.00      RA0  O  
ATOM    142  CB  PRO A  17       1.108   3.363   7.715  1.00  0.00      RA0  C  
ATOM    143  CG  PRO A  17       1.490   3.111   6.261  1.00  0.00      RA0  C  
ATOM    144  CD  PRO A  17       2.406   4.289   5.971  1.00  0.00      RA0  C  
ATOM    145  N   GLY A  18       0.443   5.807  10.030  1.00  0.00      RA0  N  
ATOM    146  CA  GLY A  18       0.623   6.225  11.422  1.00  0.00      RA0  C  
ATOM    147  C   GLY A  18       1.163   7.651  11.597  1.00  0.00      RA0  C  
ATOM    148  O   GLY A  18       1.685   8.263  10.657  1.00  0.00      RA0  O  
ATOM    149  H   GLY A  18      -0.378   6.102   9.545  1.00  0.00      RA0  H  
ATOM    150  N   PRO A  19       1.053   8.201  12.813  1.00  0.00      RA0  N  
ATOM    151  CA  PRO A  19       1.484   9.531  13.160  1.00  0.00      RA0  C  
ATOM    152  C   PRO A  19       2.987   9.603  13.099  1.00  0.00      RA0  C  
ATOM    153  O   PRO A  19       3.676   8.639  13.420  1.00  0.00      RA0  O  
ATOM    154  CB  PRO A  19       0.913   9.724  14.569  1.00  0.00      RA0  C  
ATOM    155  CG  PRO A  19       0.850   8.320  15.160  1.00  0.00      RA0  C  
ATOM    156  CD  PRO A  19       0.480   7.481  13.945  1.00  0.00      RA0  C  
ATOM    157  N   GLY A  20       3.502  10.752  12.717  1.00  0.00      RA0  N  
ATOM    158  CA  GLY A  20       4.939  10.951  12.678  1.00  0.00      RA0  C  
ATOM    159  C   GLY A  20       5.587  10.416  11.400  1.00  0.00      RA0  C  
ATOM    160  O   GLY A  20       6.779  10.620  11.179  1.00  0.00      RA0  O  
ATOM    161  H   GLY A  20       2.903  11.473  12.359  1.00  0.00      RA0  H  
ATOM    162  N   PHE A  21       4.821   9.805  10.497  1.00  0.00      RA0  N  
ATOM    163  CA  PHE A  21       5.482   9.271   9.313  1.00  0.00      RA0  C  
ATOM    164  C   PHE A  21       5.721  10.342   8.244  1.00  0.00      RA0  C  
ATOM    165  O   PHE A  21       5.017  10.404   7.233  1.00  0.00      RA0  O  
ATOM    166  CB  PHE A  21       4.698   8.093   8.743  1.00  0.00      RA0  C  
ATOM    167  CG  PHE A  21       5.604   7.185   7.938  1.00  0.00      RA0  C  
ATOM    168  CD1 PHE A  21       6.815   7.639   7.431  1.00  0.00      RA0  C  
ATOM    169  CD2 PHE A  21       5.213   5.874   7.698  1.00  0.00      RA0  C  
ATOM    170  CE1 PHE A  21       7.609   6.804   6.659  1.00  0.00      RA0  C  
ATOM    171  CE2 PHE A  21       6.007   5.036   6.928  1.00  0.00      RA0  C  
ATOM    172  CZ  PHE A  21       7.198   5.505   6.394  1.00  0.00      RA0  C  
ATOM    173  H   PHE A  21       3.835   9.674  10.602  1.00  0.00      RA0  H  
ATOM    174  N   TYR A  22       6.727  11.176   8.474  1.00  0.00      RA0  N  
ATOM    175  CA  TYR A  22       7.065  12.285   7.582  1.00  0.00      RA0  C  
ATOM    176  C   TYR A  22       8.502  12.171   7.086  1.00  0.00      RA0  C  
ATOM    177  O   TYR A  22       9.358  11.589   7.760  1.00  0.00      RA0  O  
ATOM    178  CB  TYR A  22       6.843  13.646   8.253  1.00  0.00      RA0  C  
ATOM    179  CG  TYR A  22       5.517  13.647   8.976  1.00  0.00      RA0  C  
ATOM    180  CD1 TYR A  22       5.477  13.973  10.325  1.00  0.00      RA0  C  
ATOM    181  CD2 TYR A  22       4.348  13.293   8.311  1.00  0.00      RA0  C  
ATOM    182  CE1 TYR A  22       4.293  13.827  11.034  1.00  0.00      RA0  C  
ATOM    183  CE2 TYR A  22       3.169  13.123   9.027  1.00  0.00      RA0  C  
ATOM    184  CZ  TYR A  22       3.159  13.334  10.400  1.00  0.00      RA0  C  
ATOM    185  OH  TYR A  22       2.036  13.027  11.143  1.00  0.00      RA0  O  
ATOM    186  H   TYR A  22       7.301  11.032   9.284  1.00  0.00      RA0  H  
ATOM    187  HH  TYR A  22       1.300  12.928  10.549  1.00  0.00      RA0  H  
ATOM    188  N   SER A  23       8.793  12.787   5.936  1.00  0.00      RA0  N  
ATOM    189  CA  SER A  23      10.153  12.723   5.397  1.00  0.00      RA0  C  
ATOM    190  C   SER A  23      11.198  13.342   6.351  1.00  0.00      RA0  C  
ATOM    191  O   SER A  23      12.363  12.948   6.335  1.00  0.00      RA0  O  
ATOM    192  CB  SER A  23      10.039  13.392   4.039  1.00  0.00      RA0  C  
ATOM    193  OG  SER A  23       8.698  13.152   3.572  1.00  0.00      RA0  O  
ATOM    194  H   SER A  23       8.108  13.274   5.396  1.00  0.00      RA0  H  
ATOM    195  HG  SER A  23       8.487  13.915   3.043  1.00  0.00      RA0  H  
ATOM    196  N   ASP A  24      10.770  14.254   7.227  1.00  0.00      RA0  N  
ATOM    197  CA  ASP A  24      11.684  14.857   8.196  1.00  0.00      RA0  C  
ATOM    198  C   ASP A  24      12.124  13.854   9.260  1.00  0.00      RA0  C  
ATOM    199  O   ASP A  24      13.219  13.966   9.805  1.00  0.00      RA0  O  
ATOM    200  CB  ASP A  24      10.997  16.085   8.781  1.00  0.00      RA0  C  
ATOM    201  CG  ASP A  24      10.172  16.679   7.658  1.00  0.00      RA0  C  
ATOM    202  OD1 ASP A  24      10.747  17.285   6.756  1.00  0.00      RA0  O  
ATOM    203  OD2 ASP A  24       8.962  16.450   7.641  1.00  0.00      RA0  O1-
ATOM    204  H   ASP A  24       9.834  14.611   7.185  1.00  0.00      RA0  H  
ATOM    205  N   TRP A  25      11.272  12.863   9.547  1.00  0.00      RA0  N  
ATOM    206  CA  TRP A  25      11.614  11.814  10.498  1.00  0.00      RA0  C  
ATOM    207  C   TRP A  25      12.531  10.839   9.806  1.00  0.00      RA0  C  
ATOM    208  O   TRP A  25      13.408  10.231  10.421  1.00  0.00      RA0  O  
ATOM    209  CB  TRP A  25      10.352  11.158  11.041  1.00  0.00      RA0  C  
ATOM    210  CG  TRP A  25       9.756  12.108  12.047  1.00  0.00      RA0  C  
ATOM    211  CD1 TRP A  25       8.681  12.988  11.862  1.00  0.00      RA0  C  
ATOM    212  CD2 TRP A  25      10.183  12.315  13.408  1.00  0.00      RA0  C  
ATOM    213  CE2 TRP A  25       9.351  13.310  13.968  1.00  0.00      RA0  C  
ATOM    214  CE3 TRP A  25      11.198  11.753  14.172  1.00  0.00      RA0  C  
ATOM    215  NE1 TRP A  25       8.437  13.699  12.994  1.00  0.00      RA0  N  
ATOM    216  CZ2 TRP A  25       9.548  13.702  15.286  1.00  0.00      RA0  C  
ATOM    217  CZ3 TRP A  25      11.386  12.157  15.488  1.00  0.00      RA0  C  
ATOM    218  CH2 TRP A  25      10.564  13.130  16.042  1.00  0.00      RA0  C  
ATOM    219  H   TRP A  25      10.422  12.781   9.027  1.00  0.00      RA0  H  
ATOM    220  HE1 TRP A  25       7.741  14.379  13.100  1.00  0.00      RA0  H  
ATOM    221  N   TYR A  26      12.377  10.759   8.491  1.00  0.00      RA0  N  
ATOM    222  CA  TYR A  26      13.276   9.959   7.700  1.00  0.00      RA0  C  
ATOM    223  C   TYR A  26      14.660  10.615   7.546  1.00  0.00      RA0  C  
ATOM    224  O   TYR A  26      15.613   9.909   7.263  1.00  0.00      RA0  O  
ATOM    225  CB  TYR A  26      12.647   9.642   6.343  1.00  0.00      RA0  C  
ATOM    226  CG  TYR A  26      11.922   8.320   6.420  1.00  0.00      RA0  C  
ATOM    227  CD1 TYR A  26      11.432   7.853   7.635  1.00  0.00      RA0  C  
ATOM    228  CD2 TYR A  26      11.772   7.553   5.271  1.00  0.00      RA0  C  
ATOM    229  CE1 TYR A  26      10.852   6.592   7.712  1.00  0.00      RA0  C  
ATOM    230  CE2 TYR A  26      11.188   6.295   5.346  1.00  0.00      RA0  C  
ATOM    231  CZ  TYR A  26      10.748   5.806   6.570  1.00  0.00      RA0  C  
ATOM    232  OH  TYR A  26      10.206   4.540   6.648  1.00  0.00      RA0  O  
ATOM    233  H   TYR A  26      11.667  11.292   8.031  1.00  0.00      RA0  H  
ATOM    234  HH  TYR A  26      10.069   4.313   7.559  1.00  0.00      RA0  H  
ATOM    235  N   GLN A  27      14.814  11.933   7.785  1.00  0.00      RA0  N  
ATOM    236  CA  GLN A  27      16.176  12.484   7.655  1.00  0.00      RA0  C  
ATOM    237  C   GLN A  27      16.799  13.309   8.807  1.00  0.00      RA0  C  
ATOM    238  O   GLN A  27      17.471  14.303   8.512  1.00  0.00      RA0  O  
ATOM    239  CB  GLN A  27      16.225  13.352   6.406  1.00  0.00      RA0  C  
ATOM    240  CG  GLN A  27      15.286  14.562   6.518  1.00  0.00      RA0  C  
ATOM    241  CD  GLN A  27      15.920  15.669   5.718  1.00  0.00      RA0  C  
ATOM    242  NE2 GLN A  27      15.180  16.785   5.602  1.00  0.00      RA0  N  
ATOM    243  OE1 GLN A  27      17.021  15.496   5.212  1.00  0.00      RA0  O  
ATOM    244  H   GLN A  27      14.040  12.525   8.009  1.00  0.00      RA0  H  
ATOM    245 HE21 GLN A  27      15.520  17.548   5.041  1.00  0.00      RA0  H  
ATOM    246 HE22 GLN A  27      14.289  16.895   6.048  1.00  0.00      RA0  H  
ATOM    247  N   PRO A  28      16.782  12.886  10.086  1.00  0.00      RA0  N  
ATOM    248  CA  PRO A  28      17.409  13.592  11.204  1.00  0.00      RA0  C  
ATOM    249  C   PRO A  28      18.922  13.596  11.058  1.00  0.00      RA0  C  
ATOM    250  O   PRO A  28      19.622  14.477  11.552  1.00  0.00      RA0  O  
ATOM    251  CB  PRO A  28      16.898  12.809  12.408  1.00  0.00      RA0  C  
ATOM    252  CG  PRO A  28      16.775  11.390  11.894  1.00  0.00      RA0  C  
ATOM    253  CD  PRO A  28      16.191  11.624  10.520  1.00  0.00      RA0  C  
ATOM    254  N   ALA A  29      19.403  12.641  10.255  1.00  0.00      RA0  N  
ATOM    255  CA  ALA A  29      20.814  12.464   9.954  1.00  0.00      RA0  C  
ATOM    256  C   ALA A  29      21.364  13.720   9.304  1.00  0.00      RA0  C  
ATOM    257  O   ALA A  29      22.550  14.018   9.428  1.00  0.00      RA0  O  
ATOM    258  CB  ALA A  29      21.009  11.278   9.008  1.00  0.00      RA0  C  
ATOM    259  H   ALA A  29      18.780  11.962   9.868  1.00  0.00      RA0  H  
ATOM    260  N   CYS A  30      20.498  14.427   8.587  1.00  0.00      RA0  N  
ATOM    261  CA  CYS A  30      20.854  15.671   7.923  1.00  0.00      RA0  C  
ATOM    262  C   CYS A  30      20.195  16.847   8.620  1.00  0.00      RA0  C  
ATOM    263  O   CYS A  30      20.759  17.942   8.677  1.00  0.00      RA0  O  
ATOM    264  CB  CYS A  30      20.450  15.555   6.469  1.00  0.00      RA0  C  
ATOM    265  SG  CYS A  30      21.401  14.331   5.524  1.00  0.00      RA0  S  
ATOM    266  H   CYS A  30      19.545  14.142   8.491  1.00  0.00      RA0  H  
ATOM    267  N   GLY A  31      19.027  16.631   9.233  1.00  0.00      RA0  N  
ATOM    268  CA  GLY A  31      18.315  17.695   9.943  1.00  0.00      RA0  C  
ATOM    269  C   GLY A  31      19.176  18.300  11.066  1.00  0.00      RA0  C  
ATOM    270  O   GLY A  31      19.084  19.491  11.365  1.00  0.00      RA0  O  
ATOM    271  H   GLY A  31      18.560  15.761   9.088  1.00  0.00      RA0  H  
ATOM    272  N   LYS A  32      20.023  17.460  11.666  1.00  0.00      RA0  N  
ATOM    273  CA  LYS A  32      20.955  17.822  12.732  1.00  0.00      RA0  C  
ATOM    274  C   LYS A  32      22.391  18.000  12.215  1.00  0.00      RA0  C  
ATOM    275  O   LYS A  32      23.339  18.018  13.006  1.00  0.00      RA0  O  
ATOM    276  CB  LYS A  32      20.969  16.690  13.780  1.00  0.00      RA0  C  
ATOM    277  CG  LYS A  32      19.609  16.180  14.298  1.00  0.00      RA0  C  
ATOM    278  CD  LYS A  32      19.679  14.740  14.858  1.00  0.00      RA0  C  
ATOM    279  CE  LYS A  32      18.329  14.169  15.339  1.00  0.00      RA0  C  
ATOM    280  NZ  LYS A  32      18.354  12.691  15.442  1.00  0.00      RA0  N1+
ATOM    281  H   LYS A  32      20.078  16.520  11.326  1.00  0.00      RA0  H  
ATOM    282  HZ1 LYS A  32      17.400  12.314  15.636  1.00  0.00      RA0  H  
ATOM    283  HZ2 LYS A  32      18.664  12.262  14.546  1.00  0.00      RA0  H  
ATOM    284  HZ3 LYS A  32      18.993  12.383  16.200  1.00  0.00      RA0  H  
ATOM    285  N   ALA A  33      22.564  18.052  10.897  1.00  0.00      RA0  N  
ATOM    286  CA  ALA A  33      23.884  18.072  10.281  1.00  0.00      RA0  C  
ATOM    287  C   ALA A  33      23.883  18.899   8.990  1.00  0.00      RA0  C  
ATOM    288  O   ALA A  33      23.167  19.893   8.893  1.00  0.00      RA0  O  
ATOM    289  CB  ALA A  33      24.368  16.642  10.066  1.00  0.00      RA0  C  
ATOM    290  H   ALA A  33      21.809  18.238  10.264  1.00  0.00      RA0  H  
ATOM    291  N   GLY A  34      24.780  18.568   8.055  1.00  0.00      RA0  N  
ATOM    292  CA  GLY A  34      24.939  19.341   6.824  1.00  0.00      RA0  C  
ATOM    293  C   GLY A  34      24.127  18.804   5.636  1.00  0.00      RA0  C  
ATOM    294  O   GLY A  34      23.011  19.259   5.391  1.00  0.00      RA0  O  
ATOM    295  H   GLY A  34      25.276  17.702   8.101  1.00  0.00      RA0  H  
ATOM    296  N   CYS A  35      24.699  17.870   4.868  1.00  0.00      RA0  N  
ATOM    297  CA  CYS A  35      24.042  17.393   3.641  1.00  0.00      RA0  C  
ATOM    298  C   CYS A  35      23.792  18.655   2.808  1.00  0.00      RA0  C  
ATOM    299  O   CYS A  35      24.726  19.439   2.641  1.00  0.00      RA0  O  
ATOM    300  CB  CYS A  35      22.800  16.561   3.988  1.00  0.00      RA0  C  
ATOM    301  SG  CYS A  35      23.176  15.283   5.214  1.00  0.00      RA0  S  
ATOM    302  H   CYS A  35      25.607  17.533   5.101  1.00  0.00      RA0  H  
ATOM    303  N   GLY A  36      22.588  18.883   2.275  1.00  0.00      RA0  N  
ATOM    304  CA  GLY A  36      22.440  20.142   1.538  1.00  0.00      RA0  C  
ATOM    305  C   GLY A  36      21.341  20.338   0.476  1.00  0.00      RA0  C  
ATOM    306  O   GLY A  36      20.595  21.305   0.576  1.00  0.00      RA0  O  
ATOM    307  H   GLY A  36      21.779  18.342   2.488  1.00  0.00      RA0  H  
ATOM    308  N   PRO A  37      21.212  19.473  -0.541  1.00  0.00      RA0  N  
ATOM    309  CA  PRO A  37      20.412  19.698  -1.755  1.00  0.00      RA0  C  
ATOM    310  C   PRO A  37      18.941  20.158  -1.630  1.00  0.00      RA0  C  
ATOM    311  O   PRO A  37      18.107  19.577  -0.914  1.00  0.00      RA0  O  
ATOM    312  CB  PRO A  37      20.527  18.375  -2.519  1.00  0.00      RA0  C  
ATOM    313  CG  PRO A  37      21.884  17.821  -2.113  1.00  0.00      RA0  C  
ATOM    314  CD  PRO A  37      21.954  18.217  -0.646  1.00  0.00      RA0  C  
ATOM    315  N   GLY A  38      18.631  21.176  -2.443  1.00  0.00      RA0  N  
ATOM    316  CA  GLY A  38      17.308  21.783  -2.550  1.00  0.00      RA0  C  
ATOM    317  C   GLY A  38      16.787  22.211  -1.179  1.00  0.00      RA0  C  
ATOM    318  O   GLY A  38      17.558  22.696  -0.357  1.00  0.00      RA0  O  
ATOM    319  H   GLY A  38      19.393  21.641  -2.887  1.00  0.00      RA0  H  
ATOM    320  N   PRO A  39      15.471  22.090  -0.927  1.00  0.00      RA0  N  
ATOM    321  CA  PRO A  39      14.784  22.360   0.322  1.00  0.00      RA0  C  
ATOM    322  C   PRO A  39      14.741  21.098   1.175  1.00  0.00      RA0  C  
ATOM    323  O   PRO A  39      14.001  21.022   2.156  1.00  0.00      RA0  O  
ATOM    324  CB  PRO A  39      13.396  22.763  -0.173  1.00  0.00      RA0  C  
ATOM    325  CG  PRO A  39      13.153  21.818  -1.348  1.00  0.00      RA0  C  
ATOM    326  CD  PRO A  39      14.535  21.712  -1.986  1.00  0.00      RA0  C  
ATOM    327  N   GLY A  40      15.443  20.067   0.706  1.00  0.00      RA0  N  
ATOM    328  CA  GLY A  40      15.413  18.728   1.242  1.00  0.00      RA0  C  
ATOM    329  C   GLY A  40      16.572  18.461   2.174  1.00  0.00      RA0  C  
ATOM    330  O   GLY A  40      16.399  18.283   3.383  1.00  0.00      RA0  O  
ATOM    331  H   GLY A  40      16.172  20.234   0.044  1.00  0.00      RA0  H  
ATOM    332  N   ALA A  41      17.762  18.335   1.563  1.00  0.00      RA0  N  
ATOM    333  CA  ALA A  41      18.995  17.921   2.221  1.00  0.00      RA0  C  
ATOM    334  C   ALA A  41      18.839  16.531   2.809  1.00  0.00      RA0  C  
ATOM    335  O   ALA A  41      19.361  16.247   3.868  1.00  0.00      RA0  O  
ATOM    336  CB  ALA A  41      19.372  18.892   3.346  1.00  0.00      RA0  C  
ATOM    337  H   ALA A  41      17.784  18.550   0.589  1.00  0.00      RA0  H  
ATOM    338  N   TYR A  42      18.165  15.663   2.068  1.00  0.00      RA0  N  
ATOM    339  CA  TYR A  42      17.856  14.291   2.465  1.00  0.00      RA0  C  
ATOM    340  C   TYR A  42      19.021  13.291   2.400  1.00  0.00      RA0  C  
ATOM    341  O   TYR A  42      19.970  13.451   1.619  1.00  0.00      RA0  O  
ATOM    342  CB  TYR A  42      16.702  13.735   1.627  1.00  0.00      RA0  C  
ATOM    343  CG  TYR A  42      15.380  14.436   1.842  1.00  0.00      RA0  C  
ATOM    344  CD1 TYR A  42      14.768  15.119   0.798  1.00  0.00      RA0  C  
ATOM    345  CD2 TYR A  42      14.745  14.360   3.072  1.00  0.00      RA0  C  
ATOM    346  CE1 TYR A  42      13.515  15.695   0.981  1.00  0.00      RA0  C  
ATOM    347  CE2 TYR A  42      13.500  14.948   3.264  1.00  0.00      RA0  C  
ATOM    348  CZ  TYR A  42      12.880  15.612   2.216  1.00  0.00      RA0  C  
ATOM    349  OH  TYR A  42      11.638  16.189   2.399  1.00  0.00      RA0  O  
ATOM    350  H   TYR A  42      17.840  15.974   1.180  1.00  0.00      RA0  H  
ATOM    351  HH  TYR A  42      11.546  16.470   3.305  1.00  0.00      RA0  H  
ATOM    352  N   ASN A  43      18.909  12.226   3.212  1.00  0.00      RA0  N  
ATOM    353  CA  ASN A  43      19.897  11.141   3.300  1.00  0.00      RA0  C  
ATOM    354  C   ASN A  43      19.628   9.791   2.611  1.00  0.00      RA0  C  
ATOM    355  O   ASN A  43      20.063   8.771   3.135  1.00  0.00      RA0  O  
ATOM    356  CB  ASN A  43      20.175  10.815   4.765  1.00  0.00      RA0  C  
ATOM    357  CG  ASN A  43      18.953  10.128   5.343  1.00  0.00      RA0  C  
ATOM    358  ND2 ASN A  43      19.216   9.332   6.395  1.00  0.00      RA0  N  
ATOM    359  OD1 ASN A  43      17.831  10.379   4.910  1.00  0.00      RA0  O  
ATOM    360  H   ASN A  43      18.080  12.099   3.763  1.00  0.00      RA0  H  
ATOM    361 HD21 ASN A  43      18.470   8.967   6.964  1.00  0.00      RA0  H  
ATOM    362 HD22 ASN A  43      20.172   9.109   6.615  1.00  0.00      RA0  H  
ATOM    363  N   ALA A  44      18.905   9.728   1.489  1.00  0.00      RA0  N  
ATOM    364  CA  ALA A  44      18.737   8.412   0.846  1.00  0.00      RA0  C  
ATOM    365  C   ALA A  44      19.891   8.091  -0.125  1.00  0.00      RA0  C  
ATOM    366  O   ALA A  44      19.964   6.991  -0.670  1.00  0.00      RA0  O  
ATOM    367  CB  ALA A  44      17.406   8.335   0.093  1.00  0.00      RA0  C  
ATOM    368  H   ALA A  44      18.504  10.541   1.062  1.00  0.00      RA0  H  
ATOM    369  N   GLY A  45      20.760   9.080  -0.360  1.00  0.00      RA0  N  
ATOM    370  CA  GLY A  45      21.840   8.988  -1.345  1.00  0.00      RA0  C  
ATOM    371  C   GLY A  45      23.221   9.419  -0.853  1.00  0.00      RA0  C  
ATOM    372  O   GLY A  45      23.971   8.633  -0.295  1.00  0.00      RA0  O  
ATOM    373  H   GLY A  45      20.679   9.907   0.189  1.00  0.00      RA0  H  
ATOM    374  N   GLY A  46      23.572  10.677  -1.131  1.00  0.00      RA0  N  
ATOM    375  CA  GLY A  46      24.881  11.251  -0.802  1.00  0.00      RA0  C  
ATOM    376  C   GLY A  46      24.958  11.974   0.543  1.00  0.00      RA0  C  
ATOM    377  O   GLY A  46      25.919  12.698   0.808  1.00  0.00      RA0  O  
ATOM    378  H   GLY A  46      22.886  11.290  -1.516  1.00  0.00      RA0  H  
ATOM    379  N   GLY A  47      23.928  11.836   1.360  1.00  0.00      RA0  N  
ATOM    380  CA  GLY A  47      23.875  12.520   2.645  1.00  0.00      RA0  C  
ATOM    381  C   GLY A  47      24.484  11.636   3.722  1.00  0.00      RA0  C  
ATOM    382  O   GLY A  47      25.279  10.744   3.428  1.00  0.00      RA0  O  
ATOM    383  H   GLY A  47      23.335  11.046   1.231  1.00  0.00      RA0  H  
ATOM    384  N   HIS A  48      24.130  11.889   4.970  1.00  0.00      RA0  N  
ATOM    385  CA  HIS A  48      24.672  11.118   6.082  1.00  0.00      RA0  C  
ATOM    386  C   HIS A  48      24.000   9.752   6.089  1.00  0.00      RA0  C  
ATOM    387  O   HIS A  48      22.993   9.584   5.429  1.00  0.00      RA0  O  
ATOM    388  CB  HIS A  48      24.575  11.901   7.388  1.00  0.00      RA0  C  
ATOM    389  CG  HIS A  48      25.439  13.133   7.243  1.00  0.00      RA0  C  
ATOM    390  CD2 HIS A  48      25.098  14.453   7.542  1.00  0.00      RA0  C  
ATOM    391  ND1 HIS A  48      26.700  13.121   6.765  1.00  0.00      RA0  N  
ATOM    392  CE1 HIS A  48      27.146  14.418   6.763  1.00  0.00      RA0  C  
ATOM    393  NE2 HIS A  48      26.160  15.242   7.241  1.00  0.00      RA0  N  
ATOM    394  H   HIS A  48      23.383  12.531   5.138  1.00  0.00      RA0  H  
ATOM    395  HD1 HIS A  48      27.205  12.340   6.455  1.00  0.00      RA0  H  
ATOM    396  N   ASN A  49      24.597   8.775   6.774  1.00  0.00      RA0  N  
ATOM    397  CA  ASN A  49      24.144   7.369   6.798  1.00  0.00      RA0  C  
ATOM    398  C   ASN A  49      22.619   7.173   6.676  1.00  0.00      RA0  C  
ATOM    399  O   ASN A  49      21.806   7.966   7.170  1.00  0.00      RA0  O  
ATOM    400  CB  ASN A  49      24.650   6.693   8.077  1.00  0.00      RA0  C  
ATOM    401  CG  ASN A  49      24.234   5.234   8.111  1.00  0.00      RA0  C  
ATOM    402  ND2 ASN A  49      23.950   4.783   9.346  1.00  0.00      RA0  N  
ATOM    403  OD1 ASN A  49      24.189   4.548   7.097  1.00  0.00      RA0  O  
ATOM    404  H   ASN A  49      25.434   9.020   7.255  1.00  0.00      RA0  H  
ATOM    405 HD21 ASN A  49      23.667   3.838   9.514  1.00  0.00      RA0  H  
ATOM    406 HD22 ASN A  49      24.004   5.381  10.147  1.00  0.00      RA0  H  
ATOM    407  N   GLY A  50      22.241   6.064   6.034  1.00  0.00      RA0  N  
ATOM    408  CA  GLY A  50      20.859   5.711   5.691  1.00  0.00      RA0  C  
ATOM    409  C   GLY A  50      19.989   5.340   6.894  1.00  0.00      RA0  C  
ATOM    410  O   GLY A  50      19.586   4.184   7.087  1.00  0.00      RA0  O  
ATOM    411  H   GLY A  50      22.959   5.406   5.802  1.00  0.00      RA0  H  
ATOM    412  N   VAL A  51      19.723   6.346   7.716  1.00  0.00      RA0  N  
ATOM    413  CA  VAL A  51      18.915   6.211   8.913  1.00  0.00      RA0  C  
ATOM    414  C   VAL A  51      17.568   6.895   8.756  1.00  0.00      RA0  C  
ATOM    415  O   VAL A  51      17.512   8.110   8.590  1.00  0.00      RA0  O  
ATOM    416  CB  VAL A  51      19.595   6.749  10.172  1.00  0.00      RA0  C  
ATOM    417  CG1 VAL A  51      18.935   6.126  11.405  1.00  0.00      RA0  C  
ATOM    418  CG2 VAL A  51      21.106   6.545  10.162  1.00  0.00      RA0  C  
ATOM    419  H   VAL A  51      20.032   7.264   7.467  1.00  0.00      RA0  H  
ATOM    420  N   PHE A  52      16.486   6.112   8.795  1.00  0.00      RA0  N  
ATOM    421  CA  PHE A  52      15.123   6.636   8.663  1.00  0.00      RA0  C  
ATOM    422  C   PHE A  52      14.401   6.499  10.015  1.00  0.00      RA0  C  
ATOM    423  O   PHE A  52      13.940   5.414  10.381  1.00  0.00      RA0  O  
ATOM    424  CB  PHE A  52      14.385   5.849   7.581  1.00  0.00      RA0  C  
ATOM    425  CG  PHE A  52      14.957   6.113   6.205  1.00  0.00      RA0  C  
ATOM    426  CD1 PHE A  52      15.714   7.251   5.953  1.00  0.00      RA0  C  
ATOM    427  CD2 PHE A  52      14.707   5.215   5.175  1.00  0.00      RA0  C  
ATOM    428  CE1 PHE A  52      16.215   7.499   4.681  1.00  0.00      RA0  C  
ATOM    429  CE2 PHE A  52      15.204   5.463   3.901  1.00  0.00      RA0  C  
ATOM    430  CZ  PHE A  52      15.958   6.604   3.651  1.00  0.00      RA0  C  
ATOM    431  H   PHE A  52      16.573   5.156   9.067  1.00  0.00      RA0  H  
ATOM    432  N   ASP A  53      14.324   7.586  10.785  1.00  0.00      RA0  N  
ATOM    433  CA  ASP A  53      13.858   7.498  12.172  1.00  0.00      RA0  C  
ATOM    434  C   ASP A  53      12.356   7.586  12.346  1.00  0.00      RA0  C  
ATOM    435  O   ASP A  53      11.852   8.568  12.878  1.00  0.00      RA0  O  
ATOM    436  CB  ASP A  53      14.358   8.649  13.083  1.00  0.00      RA0  C  
ATOM    437  CG  ASP A  53      15.828   8.624  13.488  1.00  0.00      RA0  C  
ATOM    438  OD1 ASP A  53      16.595   7.860  12.911  1.00  0.00      RA0  O  
ATOM    439  OD2 ASP A  53      16.217   9.415  14.362  1.00  0.00      RA0  O1-
ATOM    440  H   ASP A  53      14.571   8.501  10.464  1.00  0.00      RA0  H  
ATOM    441  N   PHE A  54      11.627   6.563  11.932  1.00  0.00      RA0  N  
ATOM    442  CA  PHE A  54      10.191   6.618  12.198  1.00  0.00      RA0  C  
ATOM    443  C   PHE A  54      10.119   6.691  13.737  1.00  0.00      RA0  C  
ATOM    444  O   PHE A  54      10.637   5.781  14.385  1.00  0.00      RA0  O  
ATOM    445  CB  PHE A  54       9.474   5.367  11.670  1.00  0.00      RA0  C  
ATOM    446  CG  PHE A  54       7.970   5.479  11.841  1.00  0.00      RA0  C  
ATOM    447  CD1 PHE A  54       7.149   5.498  10.725  1.00  0.00      RA0  C  
ATOM    448  CD2 PHE A  54       7.392   5.563  13.103  1.00  0.00      RA0  C  
ATOM    449  CE1 PHE A  54       5.776   5.650  10.883  1.00  0.00      RA0  C  
ATOM    450  CE2 PHE A  54       6.023   5.728  13.261  1.00  0.00      RA0  C  
ATOM    451  CZ  PHE A  54       5.212   5.803  12.141  1.00  0.00      RA0  C  
ATOM    452  H   PHE A  54      12.111   5.747  11.615  1.00  0.00      RA0  H  
ATOM    453  N   PRO A  55       9.496   7.701  14.367  1.00  0.00      RA0  N  
ATOM    454  CA  PRO A  55       9.530   7.869  15.806  1.00  0.00      RA0  C  
ATOM    455  C   PRO A  55       8.824   6.750  16.540  1.00  0.00      RA0  C  
ATOM    456  O   PRO A  55       7.726   6.352  16.161  1.00  0.00      RA0  O  
ATOM    457  CB  PRO A  55       8.875   9.240  16.008  1.00  0.00      RA0  C  
ATOM    458  CG  PRO A  55       7.946   9.417  14.811  1.00  0.00      RA0  C  
ATOM    459  CD  PRO A  55       8.736   8.750  13.695  1.00  0.00      RA0  C  
ATOM    460  N   GLY A  56       9.410   6.299  17.641  1.00  0.00      RA0  N  
ATOM    461  CA  GLY A  56       8.767   5.279  18.455  1.00  0.00      RA0  C  
ATOM    462  C   GLY A  56       7.998   5.942  19.588  1.00  0.00      RA0  C  
ATOM    463  O   GLY A  56       8.015   7.165  19.696  1.00  0.00      RA0  O  
ATOM    464  H   GLY A  56      10.232   6.751  17.980  1.00  0.00      RA0  H  
ATOM    465  N   PRO A  57       7.337   5.157  20.461  1.00  0.00      RA0  N  
ATOM    466  CA  PRO A  57       6.607   5.576  21.657  1.00  0.00      RA0  C  
ATOM    467  C   PRO A  57       7.483   6.312  22.677  1.00  0.00      RA0  C  
ATOM    468  O   PRO A  57       6.975   7.032  23.540  1.00  0.00      RA0  O  
ATOM    469  CB  PRO A  57       6.039   4.263  22.210  1.00  0.00      RA0  C  
ATOM    470  CG  PRO A  57       5.989   3.315  21.016  1.00  0.00      RA0  C  
ATOM    471  CD  PRO A  57       7.230   3.723  20.237  1.00  0.00      RA0  C  
ATOM    472  N   GLY A  58       8.794   6.112  22.582  1.00  0.00      RA0  N  
ATOM    473  CA  GLY A  58       9.759   6.705  23.491  1.00  0.00      RA0  C  
ATOM    474  C   GLY A  58      11.180   6.265  23.102  1.00  0.00      RA0  C  
ATOM    475  O   GLY A  58      11.345   5.500  22.152  1.00  0.00      RA0  O  
ATOM    476  H   GLY A  58       9.226   5.543  21.881  1.00  0.00      RA0  H  
ATOM    477  N   PRO A  59      12.213   6.700  23.842  1.00  0.00      RA0  N  
ATOM    478  CA  PRO A  59      13.634   6.488  23.571  1.00  0.00      RA0  C  
ATOM    479  C   PRO A  59      14.126   5.042  23.588  1.00  0.00      RA0  C  
ATOM    480  O   PRO A  59      15.200   4.755  23.058  1.00  0.00      RA0  O  
ATOM    481  CB  PRO A  59      14.321   7.374  24.617  1.00  0.00      RA0  C  
ATOM    482  CG  PRO A  59      13.333   7.450  25.776  1.00  0.00      RA0  C  
ATOM    483  CD  PRO A  59      11.994   7.485  25.051  1.00  0.00      RA0  C  
ATOM    484  N   GLY A  60      13.385   4.134  24.222  1.00  0.00      RA0  N  
ATOM    485  CA  GLY A  60      13.803   2.738  24.279  1.00  0.00      RA0  C  
ATOM    486  C   GLY A  60      12.722   1.847  23.695  1.00  0.00      RA0  C  
ATOM    487  O   GLY A  60      12.662   0.650  23.986  1.00  0.00      RA0  O  
ATOM    488  H   GLY A  60      12.478   4.360  24.584  1.00  0.00      RA0  H  
ATOM    489  N   GLN A  61      11.833   2.446  22.912  1.00  0.00      RA0  N  
ATOM    490  CA  GLN A  61      10.684   1.743  22.364  1.00  0.00      RA0  C  
ATOM    491  C   GLN A  61      10.652   1.790  20.841  1.00  0.00      RA0  C  
ATOM    492  O   GLN A  61      11.259   2.665  20.226  1.00  0.00      RA0  O  
ATOM    493  CB  GLN A  61       9.390   2.325  22.943  1.00  0.00      RA0  C  
ATOM    494  CG  GLN A  61       9.130   2.108  24.442  1.00  0.00      RA0  C  
ATOM    495  CD  GLN A  61      10.126   2.856  25.311  1.00  0.00      RA0  C  
ATOM    496  NE2 GLN A  61      10.493   2.161  26.401  1.00  0.00      RA0  N  
ATOM    497  OE1 GLN A  61      10.553   3.972  25.021  1.00  0.00      RA0  O  
ATOM    498  H   GLN A  61      11.972   3.379  22.570  1.00  0.00      RA0  H  
ATOM    499 HE21 GLN A  61      11.128   2.522  27.084  1.00  0.00      RA0  H  
ATOM    500 HE22 GLN A  61      10.135   1.238  26.550  1.00  0.00      RA0  H  
ATOM    501  N   VAL A  62       9.928   0.857  20.218  1.00  0.00      RA0  N  
ATOM    502  CA  VAL A  62       9.870   0.858  18.760  1.00  0.00      RA0  C  
ATOM    503  C   VAL A  62       8.431   1.010  18.262  1.00  0.00      RA0  C  
ATOM    504  O   VAL A  62       7.503   0.479  18.872  1.00  0.00      RA0  O  
ATOM    505  CB  VAL A  62      10.540  -0.419  18.226  1.00  0.00      RA0  C  
ATOM    506  CG1 VAL A  62      12.028  -0.421  18.578  1.00  0.00      RA0  C  
ATOM    507  CG2 VAL A  62       9.843  -1.689  18.717  1.00  0.00      RA0  C  
ATOM    508  H   VAL A  62       9.361   0.197  20.709  1.00  0.00      RA0  H  
ATOM    509  N   PRO A  63       8.218   1.642  17.097  1.00  0.00      RA0  N  
ATOM    510  CA  PRO A  63       6.924   1.901  16.478  1.00  0.00      RA0  C  
ATOM    511  C   PRO A  63       6.298   0.726  15.754  1.00  0.00      RA0  C  
ATOM    512  O   PRO A  63       5.972   0.829  14.567  1.00  0.00      RA0  O  
ATOM    513  CB  PRO A  63       7.237   3.053  15.530  1.00  0.00      RA0  C  
ATOM    514  CG  PRO A  63       8.656   2.764  15.054  1.00  0.00      RA0  C  
ATOM    515  CD  PRO A  63       9.311   2.217  16.313  1.00  0.00      RA0  C  
ATOM    516  N   SER A  64       6.022  -0.343  16.495  1.00  0.00      RA0  N  
ATOM    517  CA  SER A  64       5.437  -1.551  15.905  1.00  0.00      RA0  C  
ATOM    518  C   SER A  64       4.057  -1.286  15.282  1.00  0.00      RA0  C  
ATOM    519  O   SER A  64       3.642  -1.958  14.329  1.00  0.00      RA0  O  
ATOM    520  CB  SER A  64       5.472  -2.560  17.034  1.00  0.00      RA0  C  
ATOM    521  OG  SER A  64       6.624  -2.206  17.809  1.00  0.00      RA0  O  
ATOM    522  H   SER A  64       6.322  -0.390  17.452  1.00  0.00      RA0  H  
ATOM    523  HG  SER A  64       6.656  -2.805  18.546  1.00  0.00      RA0  H  
ATOM    524  N   ALA A  65       3.405  -0.217  15.751  1.00  0.00      RA0  N  
ATOM    525  CA  ALA A  65       2.092   0.218  15.288  1.00  0.00      RA0  C  
ATOM    526  C   ALA A  65       2.089   0.491  13.789  1.00  0.00      RA0  C  
ATOM    527  O   ALA A  65       1.049   0.339  13.142  1.00  0.00      RA0  O  
ATOM    528  CB  ALA A  65       1.661   1.489  16.020  1.00  0.00      RA0  C  
ATOM    529  H   ALA A  65       3.840   0.305  16.482  1.00  0.00      RA0  H  
ATOM    530  N   SER A  66       3.225   0.955  13.256  1.00  0.00      RA0  N  
ATOM    531  CA  SER A  66       3.345   1.205  11.829  1.00  0.00      RA0  C  
ATOM    532  C   SER A  66       4.304   0.222  11.173  1.00  0.00      RA0  C  
ATOM    533  O   SER A  66       4.102  -0.164  10.025  1.00  0.00      RA0  O  
ATOM    534  CB  SER A  66       3.760   2.651  11.832  1.00  0.00      RA0  C  
ATOM    535  OG  SER A  66       3.512   3.075  13.183  1.00  0.00      RA0  O  
ATOM    536  H   SER A  66       4.010   1.223  13.815  1.00  0.00      RA0  H  
ATOM    537  HG  SER A  66       3.744   3.998  13.204  1.00  0.00      RA0  H  
ATOM    538  N   MET A  67       5.332  -0.235  11.897  1.00  0.00      RA0  N  
ATOM    539  CA  MET A  67       6.330  -1.102  11.272  1.00  0.00      RA0  C  
ATOM    540  C   MET A  67       5.742  -2.443  10.856  1.00  0.00      RA0  C  
ATOM    541  O   MET A  67       6.252  -3.077   9.931  1.00  0.00      RA0  O  
ATOM    542  CB  MET A  67       7.514  -1.335  12.210  1.00  0.00      RA0  C  
ATOM    543  CG  MET A  67       8.442  -0.127  12.319  1.00  0.00      RA0  C  
ATOM    544  SD  MET A  67       9.219   0.271  10.747  1.00  0.00      RA0  S  
ATOM    545  CE  MET A  67      10.252   1.629  11.318  1.00  0.00      RA0  C  
ATOM    546  H   MET A  67       5.460   0.078  12.839  1.00  0.00      RA0  H  
ATOM    547  N   GLY A  68       4.664  -2.871  11.534  1.00  0.00      RA0  N  
ATOM    548  CA  GLY A  68       3.973  -4.124  11.244  1.00  0.00      RA0  C  
ATOM    549  C   GLY A  68       3.012  -4.029  10.048  1.00  0.00      RA0  C  
ATOM    550  O   GLY A  68       2.355  -5.011   9.700  1.00  0.00      RA0  O  
ATOM    551  H   GLY A  68       4.272  -2.294  12.253  1.00  0.00      RA0  H  
ATOM    552  N   ARG A  69       2.917  -2.852   9.431  1.00  0.00      RA0  N  
ATOM    553  CA  ARG A  69       2.036  -2.604   8.295  1.00  0.00      RA0  C  
ATOM    554  C   ARG A  69       2.867  -2.674   7.024  1.00  0.00      RA0  C  
ATOM    555  O   ARG A  69       4.091  -2.704   7.091  1.00  0.00      RA0  O  
ATOM    556  CB  ARG A  69       1.351  -1.245   8.346  1.00  0.00      RA0  C  
ATOM    557  CG  ARG A  69       0.582  -1.041   9.639  1.00  0.00      RA0  C  
ATOM    558  CD  ARG A  69      -0.242   0.243   9.627  1.00  0.00      RA0  C  
ATOM    559  NE  ARG A  69      -0.541   0.592  11.006  1.00  0.00      RA0  N  
ATOM    560  CZ  ARG A  69      -1.665   0.146  11.627  1.00  0.00      RA0  C  
ATOM    561  NH1 ARG A  69      -2.697  -0.330  10.893  1.00  0.00      RA0  N1+
ATOM    562  NH2 ARG A  69      -1.701   0.186  12.976  1.00  0.00      RA0  N  
ATOM    563  H   ARG A  69       3.596  -2.136   9.600  1.00  0.00      RA0  H  
ATOM    564  HE  ARG A  69       0.235   0.974  11.524  1.00  0.00      RA0  H  
ATOM    565 HH11 ARG A  69      -2.647  -0.344   9.889  1.00  0.00      RA0  H  
ATOM    566 HH12 ARG A  69      -3.542  -0.684  11.303  1.00  0.00      RA0  H  
ATOM    567 HH21 ARG A  69      -0.857   0.453  13.465  1.00  0.00      RA0  H  
ATOM    568 HH22 ARG A  69      -2.501  -0.051  13.532  1.00  0.00      RA0  H  
ATOM    569  N   ASP A  70       2.234  -2.709   5.850  1.00  0.00      RA0  N  
ATOM    570  CA  ASP A  70       3.001  -2.820   4.597  1.00  0.00      RA0  C  
ATOM    571  C   ASP A  70       3.661  -1.498   4.185  1.00  0.00      RA0  C  
ATOM    572  O   ASP A  70       3.234  -0.858   3.222  1.00  0.00      RA0  O  
ATOM    573  CB  ASP A  70       2.106  -3.395   3.492  1.00  0.00      RA0  C  
ATOM    574  CG  ASP A  70       2.936  -3.839   2.302  1.00  0.00      RA0  C  
ATOM    575  OD1 ASP A  70       4.097  -3.461   2.198  1.00  0.00      RA0  O  
ATOM    576  OD2 ASP A  70       2.421  -4.516   1.414  1.00  0.00      RA0  O1-
ATOM    577  H   ASP A  70       1.244  -2.612   5.789  1.00  0.00      RA0  H  
ATOM    578  N   ILE A  71       4.700  -1.091   4.908  1.00  0.00      RA0  N  
ATOM    579  CA  ILE A  71       5.412   0.139   4.573  1.00  0.00      RA0  C  
ATOM    580  C   ILE A  71       6.370  -0.172   3.449  1.00  0.00      RA0  C  
ATOM    581  O   ILE A  71       7.125  -1.144   3.521  1.00  0.00      RA0  O  
ATOM    582  CB  ILE A  71       6.156   0.735   5.772  1.00  0.00      RA0  C  
ATOM    583  CG1 ILE A  71       5.200   1.062   6.916  1.00  0.00      RA0  C  
ATOM    584  CG2 ILE A  71       6.997   1.943   5.362  1.00  0.00      RA0  C  
ATOM    585  CD1 ILE A  71       5.957   1.634   8.116  1.00  0.00      RA0  C  
ATOM    586  H   ILE A  71       5.101  -1.731   5.560  1.00  0.00      RA0  H  
ATOM    587  N   LYS A  72       6.308   0.621   2.392  1.00  0.00      RA0  N  
ATOM    588  CA  LYS A  72       7.134   0.390   1.225  1.00  0.00      RA0  C  
ATOM    589  C   LYS A  72       8.176   1.495   1.073  1.00  0.00      RA0  C  
ATOM    590  O   LYS A  72       7.787   2.663   1.034  1.00  0.00      RA0  O  
ATOM    591  CB  LYS A  72       6.274   0.292  -0.026  1.00  0.00      RA0  C  
ATOM    592  CG  LYS A  72       4.995  -0.497   0.209  1.00  0.00      RA0  C  
ATOM    593  CD  LYS A  72       4.081  -0.548  -1.009  1.00  0.00      RA0  C  
ATOM    594  CE  LYS A  72       2.847  -1.379  -0.676  1.00  0.00      RA0  C  
ATOM    595  NZ  LYS A  72       3.305  -2.679  -0.188  1.00  0.00      RA0  N1+
ATOM    596  H   LYS A  72       5.742   1.443   2.414  1.00  0.00      RA0  H  
ATOM    597  HZ1 LYS A  72       2.533  -3.341   0.039  1.00  0.00      RA0  H  
ATOM    598  HZ2 LYS A  72       3.980  -3.137  -0.828  1.00  0.00      RA0  H  
ATOM    599  HZ3 LYS A  72       3.801  -2.578   0.725  1.00  0.00      RA0  H  
ATOM    600  N   VAL A  73       9.471   1.151   1.017  1.00  0.00      RA0  N  
ATOM    601  CA  VAL A  73      10.497   2.199   0.892  1.00  0.00      RA0  C  
ATOM    602  C   VAL A  73      11.486   1.928  -0.248  1.00  0.00      RA0  C  
ATOM    603  O   VAL A  73      12.129   0.879  -0.303  1.00  0.00      RA0  O  
ATOM    604  CB  VAL A  73      11.277   2.388   2.202  1.00  0.00      RA0  C  
ATOM    605  CG1 VAL A  73      12.184   3.617   2.107  1.00  0.00      RA0  C  
ATOM    606  CG2 VAL A  73      10.371   2.464   3.432  1.00  0.00      RA0  C  
ATOM    607  H   VAL A  73       9.748   0.190   1.063  1.00  0.00      RA0  H  
ATOM    608  N   GLN A  74      11.609   2.879  -1.157  1.00  0.00      RA0  N  
ATOM    609  CA  GLN A  74      12.502   2.767  -2.313  1.00  0.00      RA0  C  
ATOM    610  C   GLN A  74      13.920   3.261  -2.016  1.00  0.00      RA0  C  
ATOM    611  O   GLN A  74      14.089   4.321  -1.411  1.00  0.00      RA0  O  
ATOM    612  CB  GLN A  74      11.861   3.538  -3.459  1.00  0.00      RA0  C  
ATOM    613  CG  GLN A  74      12.613   3.500  -4.783  1.00  0.00      RA0  C  
ATOM    614  CD  GLN A  74      11.864   4.392  -5.745  1.00  0.00      RA0  C  
ATOM    615  NE2 GLN A  74      10.964   3.732  -6.494  1.00  0.00      RA0  N  
ATOM    616  OE1 GLN A  74      12.064   5.602  -5.789  1.00  0.00      RA0  O  
ATOM    617  H   GLN A  74      11.182   3.770  -0.988  1.00  0.00      RA0  H  
ATOM    618 HE21 GLN A  74      10.381   4.207  -7.153  1.00  0.00      RA0  H  
ATOM    619 HE22 GLN A  74      10.856   2.741  -6.400  1.00  0.00      RA0  H  
ATOM    620  N   PHE A  75      14.937   2.494  -2.430  1.00  0.00      RA0  N  
ATOM    621  CA  PHE A  75      16.331   2.910  -2.257  1.00  0.00      RA0  C  
ATOM    622  C   PHE A  75      17.153   2.941  -3.563  1.00  0.00      RA0  C  
ATOM    623  O   PHE A  75      17.591   1.892  -4.050  1.00  0.00      RA0  O  
ATOM    624  CB  PHE A  75      17.049   1.967  -1.296  1.00  0.00      RA0  C  
ATOM    625  CG  PHE A  75      16.463   1.992   0.095  1.00  0.00      RA0  C  
ATOM    626  CD1 PHE A  75      15.393   1.166   0.424  1.00  0.00      RA0  C  
ATOM    627  CD2 PHE A  75      17.023   2.819   1.061  1.00  0.00      RA0  C  
ATOM    628  CE1 PHE A  75      14.911   1.139   1.726  1.00  0.00      RA0  C  
ATOM    629  CE2 PHE A  75      16.542   2.789   2.363  1.00  0.00      RA0  C  
ATOM    630  CZ  PHE A  75      15.497   1.937   2.700  1.00  0.00      RA0  C  
ATOM    631  H   PHE A  75      14.779   1.593  -2.838  1.00  0.00      RA0  H  
ATOM    632  N   GLY A  76      17.333   4.132  -4.150  1.00  0.00      RA0  N  
ATOM    633  CA  GLY A  76      18.118   4.293  -5.376  1.00  0.00      RA0  C  
ATOM    634  C   GLY A  76      19.548   4.775  -5.057  1.00  0.00      RA0  C  
ATOM    635  O   GLY A  76      19.912   4.871  -3.885  1.00  0.00      RA0  O  
ATOM    636  H   GLY A  76      17.054   4.981  -3.697  1.00  0.00      RA0  H  
ATOM    637  N   PRO A  77      20.377   5.027  -6.089  1.00  0.00      RA0  N  
ATOM    638  CA  PRO A  77      21.738   5.557  -6.057  1.00  0.00      RA0  C  
ATOM    639  C   PRO A  77      21.714   7.068  -5.839  1.00  0.00      RA0  C  
ATOM    640  O   PRO A  77      20.678   7.695  -6.042  1.00  0.00      RA0  O  
ATOM    641  CB  PRO A  77      22.280   5.158  -7.431  1.00  0.00      RA0  C  
ATOM    642  CG  PRO A  77      21.068   5.266  -8.348  1.00  0.00      RA0  C  
ATOM    643  CD  PRO A  77      19.935   4.769  -7.457  1.00  0.00      RA0  C  
ATOM    644  N   GLY A  78      22.849   7.686  -5.536  1.00  0.00      RA0  N  
ATOM    645  CA  GLY A  78      22.864   9.140  -5.445  1.00  0.00      RA0  C  
ATOM    646  C   GLY A  78      24.287   9.710  -5.369  1.00  0.00      RA0  C  
ATOM    647  O   GLY A  78      25.266   8.981  -5.528  1.00  0.00      RA0  O  
ATOM    648  H   GLY A  78      23.708   7.211  -5.327  1.00  0.00      RA0  H  
ATOM    649  N   PRO A  79      24.439  11.016  -5.100  1.00  0.00      RA0  N  
ATOM    650  CA  PRO A  79      25.692  11.767  -5.149  1.00  0.00      RA0  C  
ATOM    651  C   PRO A  79      26.626  11.544  -3.969  1.00  0.00      RA0  C  
ATOM    652  O   PRO A  79      26.936  12.474  -3.225  1.00  0.00      RA0  O  
ATOM    653  CB  PRO A  79      25.194  13.212  -5.242  1.00  0.00      RA0  C  
ATOM    654  CG  PRO A  79      23.898  13.219  -4.436  1.00  0.00      RA0  C  
ATOM    655  CD  PRO A  79      23.295  11.865  -4.784  1.00  0.00      RA0  C  
ATOM    656  N   GLY A  80      27.084  10.311  -3.812  1.00  0.00      RA0  N  
ATOM    657  CA  GLY A  80      27.978   9.952  -2.714  1.00  0.00      RA0  C  
ATOM    658  C   GLY A  80      27.823   8.486  -2.328  1.00  0.00      RA0  C  
ATOM    659  O   GLY A  80      27.268   7.687  -3.088  1.00  0.00      RA0  O  
ATOM    660  H   GLY A  80      26.794   9.552  -4.404  1.00  0.00      RA0  H  
ATOM    661  N   GLU A  81      28.362   8.124  -1.164  1.00  0.00      RA0  N  
ATOM    662  CA  GLU A  81      28.280   6.739  -0.725  1.00  0.00      RA0  C  
ATOM    663  C   GLU A  81      28.146   6.611   0.785  1.00  0.00      RA0  C  
ATOM    664  O   GLU A  81      28.872   7.247   1.544  1.00  0.00      RA0  O  
ATOM    665  CB  GLU A  81      29.522   5.957  -1.204  1.00  0.00      RA0  C  
ATOM    666  CG  GLU A  81      29.438   4.430  -1.021  1.00  0.00      RA0  C  
ATOM    667  CD  GLU A  81      30.776   3.719  -1.229  1.00  0.00      RA0  C  
ATOM    668  OE1 GLU A  81      31.832   4.288  -0.952  1.00  0.00      RA0  O  
ATOM    669  OE2 GLU A  81      30.762   2.553  -1.610  1.00  0.00      RA0  O1-
ATOM    670  H   GLU A  81      28.813   8.792  -0.568  1.00  0.00      RA0  H  
ATOM    671  N   MET A  82      27.191   5.773   1.201  1.00  0.00      RA0  N  
ATOM    672  CA  MET A  82      26.892   5.530   2.611  1.00  0.00      RA0  C  
ATOM    673  C   MET A  82      27.261   4.124   3.089  1.00  0.00      RA0  C  
ATOM    674  O   MET A  82      26.775   3.669   4.122  1.00  0.00      RA0  O  
ATOM    675  CB  MET A  82      25.431   5.862   2.929  1.00  0.00      RA0  C  
ATOM    676  CG  MET A  82      25.102   7.332   2.649  1.00  0.00      RA0  C  
ATOM    677  SD  MET A  82      23.442   7.806   3.150  1.00  0.00      RA0  S  
ATOM    678  CE  MET A  82      22.509   6.667   2.124  1.00  0.00      RA0  C  
ATOM    679  H   MET A  82      26.640   5.331   0.497  1.00  0.00      RA0  H  
ATOM    680  N   LYS A  83      28.079   3.415   2.328  1.00  0.00      RA0  N  
ATOM    681  CA  LYS A  83      28.535   2.088   2.739  1.00  0.00      RA0  C  
ATOM    682  C   LYS A  83      29.543   2.223   3.885  1.00  0.00      RA0  C  
ATOM    683  O   LYS A  83      30.394   3.109   3.847  1.00  0.00      RA0  O  
ATOM    684  CB  LYS A  83      29.076   1.325   1.517  1.00  0.00      RA0  C  
ATOM    685  CG  LYS A  83      27.970   0.869   0.544  1.00  0.00      RA0  C  
ATOM    686  CD  LYS A  83      28.471   0.190  -0.746  1.00  0.00      RA0  C  
ATOM    687  CE  LYS A  83      27.331  -0.304  -1.655  1.00  0.00      RA0  C  
ATOM    688  NZ  LYS A  83      27.812  -0.641  -3.005  1.00  0.00      RA0  N1+
ATOM    689  H   LYS A  83      28.453   3.851   1.513  1.00  0.00      RA0  H  
ATOM    690  HZ1 LYS A  83      27.042  -0.674  -3.716  1.00  0.00      RA0  H  
ATOM    691  HZ2 LYS A  83      28.521   0.021  -3.366  1.00  0.00      RA0  H  
ATOM    692  HZ3 LYS A  83      28.185  -1.608  -3.110  1.00  0.00      RA0  H  
ATOM    693  N   THR A  84      29.461   1.348   4.901  1.00  0.00      RA0  N  
ATOM    694  CA  THR A  84      30.381   1.478   6.043  1.00  0.00      RA0  C  
ATOM    695  C   THR A  84      31.240   0.261   6.429  1.00  0.00      RA0  C  
ATOM    696  O   THR A  84      32.215   0.428   7.163  1.00  0.00      RA0  O  
ATOM    697  CB  THR A  84      29.533   1.920   7.232  1.00  0.00      RA0  C  
ATOM    698  CG2 THR A  84      29.329   3.437   7.263  1.00  0.00      RA0  C  
ATOM    699  OG1 THR A  84      28.261   1.257   7.157  1.00  0.00      RA0  O  
ATOM    700  H   THR A  84      28.661   0.759   5.013  1.00  0.00      RA0  H  
ATOM    701  HG1 THR A  84      27.741   1.581   7.883  1.00  0.00      RA0  H  
ATOM    702  N   ASP A  85      30.883  -0.954   6.005  1.00  0.00      RA0  N  
ATOM    703  CA  ASP A  85      31.610  -2.132   6.504  1.00  0.00      RA0  C  
ATOM    704  C   ASP A  85      31.698  -3.285   5.506  1.00  0.00      RA0  C  
ATOM    705  O   ASP A  85      30.707  -3.989   5.248  1.00  0.00      RA0  O  
ATOM    706  CB  ASP A  85      31.000  -2.658   7.796  1.00  0.00      RA0  C  
ATOM    707  CG  ASP A  85      31.543  -4.053   7.973  1.00  0.00      RA0  C  
ATOM    708  OD1 ASP A  85      32.762  -4.210   8.018  1.00  0.00      RA0  O  
ATOM    709  OD2 ASP A  85      30.749  -4.989   7.992  1.00  0.00      RA0  O1-
ATOM    710  H   ASP A  85      30.047  -1.099   5.480  1.00  0.00      RA0  H  
ATOM    711  N   ALA A  86      32.906  -3.498   4.982  1.00  0.00      RA0  N  
ATOM    712  CA  ALA A  86      33.196  -4.502   3.963  1.00  0.00      RA0  C  
ATOM    713  C   ALA A  86      32.777  -5.902   4.406  1.00  0.00      RA0  C  
ATOM    714  O   ALA A  86      32.450  -6.753   3.581  1.00  0.00      RA0  O  
ATOM    715  CB  ALA A  86      34.687  -4.467   3.628  1.00  0.00      RA0  C  
ATOM    716  H   ALA A  86      33.639  -2.991   5.433  1.00  0.00      RA0  H  
ATOM    717  N   ALA A  87      32.771  -6.149   5.721  1.00  0.00      RA0  N  
ATOM    718  CA  ALA A  87      32.403  -7.454   6.258  1.00  0.00      RA0  C  
ATOM    719  C   ALA A  87      30.978  -7.846   5.876  1.00  0.00      RA0  C  
ATOM    720  O   ALA A  87      30.645  -9.034   5.842  1.00  0.00      RA0  O  
ATOM    721  CB  ALA A  87      32.607  -7.555   7.772  1.00  0.00      RA0  C  
ATOM    722  H   ALA A  87      32.901  -5.408   6.387  1.00  0.00      RA0  H  
ATOM    723  N   THR A  88      30.121  -6.849   5.643  1.00  0.00      RA0  N  
ATOM    724  CA  THR A  88      28.726  -7.096   5.334  1.00  0.00      RA0  C  
ATOM    725  C   THR A  88      28.427  -6.881   3.850  1.00  0.00      RA0  C  
ATOM    726  O   THR A  88      27.403  -7.359   3.345  1.00  0.00      RA0  O  
ATOM    727  CB  THR A  88      27.881  -6.213   6.243  1.00  0.00      RA0  C  
ATOM    728  CG2 THR A  88      27.799  -6.770   7.664  1.00  0.00      RA0  C  
ATOM    729  OG1 THR A  88      28.423  -4.894   6.258  1.00  0.00      RA0  O  
ATOM    730  H   THR A  88      30.437  -5.910   5.806  1.00  0.00      RA0  H  
ATOM    731  HG1 THR A  88      29.215  -4.908   6.801  1.00  0.00      RA0  H  
ATOM    732  N   LEU A  89      29.330  -6.163   3.176  1.00  0.00      RA0  N  
ATOM    733  CA  LEU A  89      29.187  -5.778   1.770  1.00  0.00      RA0  C  
ATOM    734  C   LEU A  89      29.869  -6.722   0.764  1.00  0.00      RA0  C  
ATOM    735  O   LEU A  89      29.316  -7.053  -0.297  1.00  0.00      RA0  O  
ATOM    736  CB  LEU A  89      29.737  -4.370   1.549  1.00  0.00      RA0  C  
ATOM    737  CG  LEU A  89      29.194  -3.318   2.516  1.00  0.00      RA0  C  
ATOM    738  CD1 LEU A  89      30.054  -2.058   2.486  1.00  0.00      RA0  C  
ATOM    739  CD2 LEU A  89      27.712  -3.023   2.299  1.00  0.00      RA0  C  
ATOM    740  H   LEU A  89      30.115  -5.838   3.704  1.00  0.00      RA0  H  
ATOM    741  N   GLY A  90      31.086  -7.140   1.096  1.00  0.00      RA0  N  
ATOM    742  CA  GLY A  90      31.925  -7.945   0.227  1.00  0.00      RA0  C  
ATOM    743  C   GLY A  90      32.736  -7.042  -0.714  1.00  0.00      RA0  C  
ATOM    744  O   GLY A  90      32.525  -5.828  -0.721  1.00  0.00      RA0  O  
ATOM    745  H   GLY A  90      31.465  -6.810   1.960  1.00  0.00      RA0  H  
ATOM    746  N   PRO A  91      33.712  -7.596  -1.460  1.00  0.00      RA0  N  
ATOM    747  CA  PRO A  91      34.581  -6.919  -2.423  1.00  0.00      RA0  C  
ATOM    748  C   PRO A  91      33.864  -6.260  -3.603  1.00  0.00      RA0  C  
ATOM    749  O   PRO A  91      32.895  -6.807  -4.133  1.00  0.00      RA0  O  
ATOM    750  CB  PRO A  91      35.551  -8.011  -2.878  1.00  0.00      RA0  C  
ATOM    751  CG  PRO A  91      35.458  -9.115  -1.830  1.00  0.00      RA0  C  
ATOM    752  CD  PRO A  91      34.011  -9.022  -1.385  1.00  0.00      RA0  C  
ATOM    753  N   GLY A  92      34.405  -5.137  -4.075  1.00  0.00      RA0  N  
ATOM    754  CA  GLY A  92      33.911  -4.468  -5.281  1.00  0.00      RA0  C  
ATOM    755  C   GLY A  92      32.421  -4.083  -5.205  1.00  0.00      RA0  C  
ATOM    756  O   GLY A  92      31.944  -3.648  -4.152  1.00  0.00      RA0  O  
ATOM    757  H   GLY A  92      35.184  -4.762  -3.573  1.00  0.00      RA0  H  
ATOM    758  N   PRO A  93      31.637  -4.263  -6.297  1.00  0.00      RA0  N  
ATOM    759  CA  PRO A  93      30.223  -3.926  -6.416  1.00  0.00      RA0  C  
ATOM    760  C   PRO A  93      29.386  -4.975  -5.710  1.00  0.00      RA0  C  
ATOM    761  O   PRO A  93      28.634  -5.725  -6.336  1.00  0.00      RA0  O  
ATOM    762  CB  PRO A  93      30.026  -3.894  -7.936  1.00  0.00      RA0  C  
ATOM    763  CG  PRO A  93      30.986  -4.949  -8.477  1.00  0.00      RA0  C  
ATOM    764  CD  PRO A  93      32.179  -4.803  -7.543  1.00  0.00      RA0  C  
ATOM    765  N   GLY A  94      29.547  -5.007  -4.395  1.00  0.00      RA0  N  
ATOM    766  CA  GLY A  94      28.941  -5.989  -3.523  1.00  0.00      RA0  C  
ATOM    767  C   GLY A  94      27.507  -5.647  -3.169  1.00  0.00      RA0  C  
ATOM    768  O   GLY A  94      26.811  -4.953  -3.926  1.00  0.00      RA0  O  
ATOM    769  H   GLY A  94      30.116  -4.282  -4.011  1.00  0.00      RA0  H  
ATOM    770  N   LYS A  95      27.061  -6.168  -2.028  1.00  0.00      RA0  N  
ATOM    771  CA  LYS A  95      25.660  -6.079  -1.640  1.00  0.00      RA0  C  
ATOM    772  C   LYS A  95      25.415  -5.427  -0.295  1.00  0.00      RA0  C  
ATOM    773  O   LYS A  95      26.036  -5.774   0.696  1.00  0.00      RA0  O  
ATOM    774  CB  LYS A  95      25.066  -7.483  -1.709  1.00  0.00      RA0  C  
ATOM    775  CG  LYS A  95      23.578  -7.568  -1.388  1.00  0.00      RA0  C  
ATOM    776  CD  LYS A  95      23.077  -9.003  -1.503  1.00  0.00      RA0  C  
ATOM    777  CE  LYS A  95      23.954  -9.963  -0.703  1.00  0.00      RA0  C  
ATOM    778  NZ  LYS A  95      24.666 -10.852  -1.621  1.00  0.00      RA0  N1+
ATOM    779  H   LYS A  95      27.704  -6.597  -1.389  1.00  0.00      RA0  H  
ATOM    780  HZ1 LYS A  95      25.336 -11.459  -1.115  1.00  0.00      RA0  H  
ATOM    781  HZ2 LYS A  95      23.982 -11.468  -2.104  1.00  0.00      RA0  H  
ATOM    782  HZ3 LYS A  95      25.194 -10.367  -2.379  1.00  0.00      RA0  H  
ATOM    783  N   VAL A  96      24.477  -4.500  -0.259  1.00  0.00      RA0  N  
ATOM    784  CA  VAL A  96      24.175  -3.809   0.976  1.00  0.00      RA0  C  
ATOM    785  C   VAL A  96      22.903  -4.342   1.602  1.00  0.00      RA0  C  
ATOM    786  O   VAL A  96      21.890  -4.596   0.935  1.00  0.00      RA0  O  
ATOM    787  CB  VAL A  96      24.154  -2.295   0.743  1.00  0.00      RA0  C  
ATOM    788  CG1 VAL A  96      23.132  -1.933  -0.324  1.00  0.00      RA0  C  
ATOM    789  CG2 VAL A  96      23.985  -1.497   2.038  1.00  0.00      RA0  C  
ATOM    790  H   VAL A  96      23.912  -4.355  -1.073  1.00  0.00      RA0  H  
ATOM    791  N   GLN A  97      22.997  -4.520   2.911  1.00  0.00      RA0  N  
ATOM    792  CA  GLN A  97      21.967  -5.091   3.748  1.00  0.00      RA0  C  
ATOM    793  C   GLN A  97      21.005  -4.065   4.326  1.00  0.00      RA0  C  
ATOM    794  O   GLN A  97      21.266  -2.862   4.270  1.00  0.00      RA0  O  
ATOM    795  CB  GLN A  97      22.615  -5.887   4.873  1.00  0.00      RA0  C  
ATOM    796  CG  GLN A  97      23.675  -6.855   4.353  1.00  0.00      RA0  C  
ATOM    797  CD  GLN A  97      24.240  -7.608   5.533  1.00  0.00      RA0  C  
ATOM    798  NE2 GLN A  97      25.359  -8.293   5.244  1.00  0.00      RA0  N  
ATOM    799  OE1 GLN A  97      23.689  -7.575   6.629  1.00  0.00      RA0  O  
ATOM    800  H   GLN A  97      23.799  -4.140   3.368  1.00  0.00      RA0  H  
ATOM    801 HE21 GLN A  97      25.798  -8.900   5.906  1.00  0.00      RA0  H  
ATOM    802 HE22 GLN A  97      25.806  -8.197   4.348  1.00  0.00      RA0  H  
ATOM    803  N   PHE A  98      19.881  -4.573   4.851  1.00  0.00      RA0  N  
ATOM    804  CA  PHE A  98      18.827  -3.803   5.526  1.00  0.00      RA0  C  
ATOM    805  C   PHE A  98      18.568  -4.357   6.917  1.00  0.00      RA0  C  
ATOM    806  O   PHE A  98      18.268  -5.544   7.043  1.00  0.00      RA0  O  
ATOM    807  CB  PHE A  98      17.537  -3.913   4.701  1.00  0.00      RA0  C  
ATOM    808  CG  PHE A  98      16.402  -3.070   5.247  1.00  0.00      RA0  C  
ATOM    809  CD1 PHE A  98      16.101  -1.852   4.651  1.00  0.00      RA0  C  
ATOM    810  CD2 PHE A  98      15.640  -3.506   6.324  1.00  0.00      RA0  C  
ATOM    811  CE1 PHE A  98      15.075  -1.060   5.146  1.00  0.00      RA0  C  
ATOM    812  CE2 PHE A  98      14.618  -2.712   6.828  1.00  0.00      RA0  C  
ATOM    813  CZ  PHE A  98      14.351  -1.476   6.255  1.00  0.00      RA0  C  
ATOM    814  H   PHE A  98      19.741  -5.563   4.894  1.00  0.00      RA0  H  
ATOM    815  N   GLN A  99      18.680  -3.545   7.965  1.00  0.00      RA0  N  
ATOM    816  CA  GLN A  99      18.397  -4.095   9.284  1.00  0.00      RA0  C  
ATOM    817  C   GLN A  99      16.947  -3.786   9.637  1.00  0.00      RA0  C  
ATOM    818  O   GLN A  99      16.414  -2.774   9.193  1.00  0.00      RA0  O  
ATOM    819  CB  GLN A  99      19.380  -3.532  10.300  1.00  0.00      RA0  C  
ATOM    820  CG  GLN A  99      20.818  -3.885   9.912  1.00  0.00      RA0  C  
ATOM    821  CD  GLN A  99      20.956  -5.393   9.867  1.00  0.00      RA0  C  
ATOM    822  NE2 GLN A  99      21.691  -5.836   8.829  1.00  0.00      RA0  N  
ATOM    823  OE1 GLN A  99      20.434  -6.105  10.718  1.00  0.00      RA0  O  
ATOM    824  H   GLN A  99      18.774  -2.553   7.866  1.00  0.00      RA0  H  
ATOM    825 HE21 GLN A  99      21.861  -6.810   8.659  1.00  0.00      RA0  H  
ATOM    826 HE22 GLN A  99      22.109  -5.205   8.177  1.00  0.00      RA0  H  
ATOM    827  N   SER A 100      16.302  -4.616  10.454  1.00  0.00      RA0  N  
ATOM    828  CA  SER A 100      14.898  -4.340  10.744  1.00  0.00      RA0  C  
ATOM    829  C   SER A 100      14.730  -3.007  11.462  1.00  0.00      RA0  C  
ATOM    830  O   SER A 100      15.635  -2.552  12.175  1.00  0.00      RA0  O  
ATOM    831  CB  SER A 100      14.444  -5.567  11.512  1.00  0.00      RA0  C  
ATOM    832  OG  SER A 100      15.300  -6.633  11.082  1.00  0.00      RA0  O  
ATOM    833  H   SER A 100      16.726  -5.444  10.818  1.00  0.00      RA0  H  
ATOM    834  HG  SER A 100      14.886  -7.447  11.344  1.00  0.00      RA0  H  
ATOM    835  N   GLY A 101      13.529  -2.428  11.329  1.00  0.00      RA0  N  
ATOM    836  CA  GLY A 101      13.185  -1.125  11.909  1.00  0.00      RA0  C  
ATOM    837  C   GLY A 101      13.357  -1.028  13.419  1.00  0.00      RA0  C  
ATOM    838  O   GLY A 101      13.606   0.053  13.951  1.00  0.00      RA0  O  
ATOM    839  H   GLY A 101      12.886  -2.845  10.690  1.00  0.00      RA0  H  
ATOM    840  N   GLY A 102      13.187  -2.141  14.121  1.00  0.00      RA0  N  
ATOM    841  CA  GLY A 102      13.332  -2.132  15.569  1.00  0.00      RA0  C  
ATOM    842  C   GLY A 102      14.759  -2.451  16.030  1.00  0.00      RA0  C  
ATOM    843  O   GLY A 102      15.011  -2.539  17.233  1.00  0.00      RA0  O  
ATOM    844  H   GLY A 102      13.077  -3.010  13.647  1.00  0.00      RA0  H  
ATOM    845  N   ALA A 103      15.682  -2.668  15.084  1.00  0.00      RA0  N  
ATOM    846  CA  ALA A 103      17.053  -3.043  15.424  1.00  0.00      RA0  C  
ATOM    847  C   ALA A 103      18.117  -2.022  15.010  1.00  0.00      RA0  C  
ATOM    848  O   ALA A 103      18.999  -1.692  15.806  1.00  0.00      RA0  O  
ATOM    849  CB  ALA A 103      17.403  -4.390  14.787  1.00  0.00      RA0  C  
ATOM    850  H   ALA A 103      15.492  -2.460  14.125  1.00  0.00      RA0  H  
ATOM    851  N   ASN A 104      18.078  -1.560  13.758  1.00  0.00      RA0  N  
ATOM    852  CA  ASN A 104      19.145  -0.679  13.262  1.00  0.00      RA0  C  
ATOM    853  C   ASN A 104      18.772   0.042  11.960  1.00  0.00      RA0  C  
ATOM    854  O   ASN A 104      17.624   0.040  11.528  1.00  0.00      RA0  O  
ATOM    855  CB  ASN A 104      20.471  -1.428  13.123  1.00  0.00      RA0  C  
ATOM    856  CG  ASN A 104      21.578  -0.466  13.483  1.00  0.00      RA0  C  
ATOM    857  ND2 ASN A 104      21.686  -0.284  14.810  1.00  0.00      RA0  N  
ATOM    858  OD1 ASN A 104      22.267   0.086  12.627  1.00  0.00      RA0  O  
ATOM    859  H   ASN A 104      17.333  -1.750  13.110  1.00  0.00      RA0  H  
ATOM    860 HD21 ASN A 104      22.368   0.313  15.233  1.00  0.00      RA0  H  
ATOM    861 HD22 ASN A 104      21.041  -0.761  15.420  1.00  0.00      RA0  H  
ATOM    862  N   SER A 105      19.756   0.693  11.361  1.00  0.00      RA0  N  
ATOM    863  CA  SER A 105      19.588   1.493  10.172  1.00  0.00      RA0  C  
ATOM    864  C   SER A 105      19.083   0.675   8.951  1.00  0.00      RA0  C  
ATOM    865  O   SER A 105      19.610  -0.416   8.682  1.00  0.00      RA0  O  
ATOM    866  CB  SER A 105      20.952   2.135   9.950  1.00  0.00      RA0  C  
ATOM    867  OG  SER A 105      21.550   2.360  11.238  1.00  0.00      RA0  O  
ATOM    868  H   SER A 105      20.678   0.706  11.729  1.00  0.00      RA0  H  
ATOM    869  HG  SER A 105      22.091   1.601  11.450  1.00  0.00      RA0  H  
ATOM    870  N   PRO A 106      18.097   1.207   8.183  1.00  0.00      RA0  N  
ATOM    871  CA  PRO A 106      17.613   0.709   6.905  1.00  0.00      RA0  C  
ATOM    872  C   PRO A 106      18.732   0.506   5.907  1.00  0.00      RA0  C  
ATOM    873  O   PRO A 106      18.714  -0.437   5.123  1.00  0.00      RA0  O  
ATOM    874  CB  PRO A 106      16.632   1.798   6.460  1.00  0.00      RA0  C  
ATOM    875  CG  PRO A 106      16.110   2.395   7.759  1.00  0.00      RA0  C  
ATOM    876  CD  PRO A 106      17.362   2.388   8.621  1.00  0.00      RA0  C  
ATOM    877  N   ALA A 107      19.756   1.360   5.961  1.00  0.00      RA0  N  
ATOM    878  CA  ALA A 107      20.872   1.192   5.055  1.00  0.00      RA0  C  
ATOM    879  C   ALA A 107      20.380   1.054   3.609  1.00  0.00      RA0  C  
ATOM    880  O   ALA A 107      19.854   2.018   3.050  1.00  0.00      RA0  O  
ATOM    881  CB  ALA A 107      21.795   0.053   5.507  1.00  0.00      RA0  C  
ATOM    882  H   ALA A 107      19.675   2.201   6.498  1.00  0.00      RA0  H  
ATOM    883  N   LEU A 108      20.644  -0.087   2.966  1.00  0.00      RA0  N  
ATOM    884  CA  LEU A 108      20.282  -0.310   1.563  1.00  0.00      RA0  C  
ATOM    885  C   LEU A 108      20.718   0.719   0.557  1.00  0.00      RA0  C  
ATOM    886  O   LEU A 108      19.974   1.026  -0.369  1.00  0.00      RA0  O  
ATOM    887  CB  LEU A 108      18.779  -0.500   1.385  1.00  0.00      RA0  C  
ATOM    888  CG  LEU A 108      18.256  -1.869   1.783  1.00  0.00      RA0  C  
ATOM    889  CD1 LEU A 108      16.837  -2.084   1.252  1.00  0.00      RA0  C  
ATOM    890  CD2 LEU A 108      19.202  -2.977   1.338  1.00  0.00      RA0  C  
ATOM    891  H   LEU A 108      20.897  -0.900   3.493  1.00  0.00      RA0  H  
ATOM    892  N   TYR A 109      21.925   1.226   0.680  1.00  0.00      RA0  N  
ATOM    893  CA  TYR A 109      22.404   2.144  -0.325  1.00  0.00      RA0  C  
ATOM    894  C   TYR A 109      23.516   1.567  -1.176  1.00  0.00      RA0  C  
ATOM    895  O   TYR A 109      24.475   0.992  -0.657  1.00  0.00      RA0  O  
ATOM    896  CB  TYR A 109      22.854   3.442   0.339  1.00  0.00      RA0  C  
ATOM    897  CG  TYR A 109      23.356   4.381  -0.727  1.00  0.00      RA0  C  
ATOM    898  CD1 TYR A 109      22.464   4.941  -1.632  1.00  0.00      RA0  C  
ATOM    899  CD2 TYR A 109      24.713   4.660  -0.818  1.00  0.00      RA0  C  
ATOM    900  CE1 TYR A 109      22.940   5.745  -2.658  1.00  0.00      RA0  C  
ATOM    901  CE2 TYR A 109      25.188   5.466  -1.843  1.00  0.00      RA0  C  
ATOM    902  CZ  TYR A 109      24.302   5.994  -2.771  1.00  0.00      RA0  C  
ATOM    903  OH  TYR A 109      24.773   6.762  -3.813  1.00  0.00      RA0  O  
ATOM    904  H   TYR A 109      22.543   0.920   1.399  1.00  0.00      RA0  H  
ATOM    905  HH  TYR A 109      25.697   6.969  -3.678  1.00  0.00      RA0  H  
ATOM    906  N   GLY A 110      23.434   1.796  -2.473  1.00  0.00      RA0  N  
ATOM    907  CA  GLY A 110      24.562   1.483  -3.317  1.00  0.00      RA0  C  
ATOM    908  C   GLY A 110      24.553   2.485  -4.465  1.00  0.00      RA0  C  
ATOM    909  O   GLY A 110      23.484   2.937  -4.868  1.00  0.00      RA0  O  
ATOM    910  H   GLY A 110      22.661   2.260  -2.916  1.00  0.00      RA0  H  
ATOM    911  N   PRO A 111      25.731   2.849  -5.000  1.00  0.00      RA0  N  
ATOM    912  CA  PRO A 111      25.965   3.755  -6.100  1.00  0.00      RA0  C  
ATOM    913  C   PRO A 111      25.960   3.156  -7.500  1.00  0.00      RA0  C  
ATOM    914  O   PRO A 111      26.366   3.852  -8.435  1.00  0.00      RA0  O  
ATOM    915  CB  PRO A 111      27.325   4.345  -5.732  1.00  0.00      RA0  C  
ATOM    916  CG  PRO A 111      28.080   3.140  -5.182  1.00  0.00      RA0  C  
ATOM    917  CD  PRO A 111      26.990   2.397  -4.418  1.00  0.00      RA0  C  
ATOM    918  N   GLY A 112      25.564   1.889  -7.686  1.00  0.00      RA0  N  
ATOM    919  CA  GLY A 112      25.660   1.364  -9.042  1.00  0.00      RA0  C  
ATOM    920  C   GLY A 112      24.961   2.355  -9.988  1.00  0.00      RA0  C  
ATOM    921  O   GLY A 112      23.968   2.969  -9.605  1.00  0.00      RA0  O  
ATOM    922  H   GLY A 112      25.264   1.306  -6.933  1.00  0.00      RA0  H  
ATOM    923  N   PRO A 113      25.417   2.457 -11.254  1.00  0.00      RA0  N  
ATOM    924  CA  PRO A 113      24.991   3.422 -12.270  1.00  0.00      RA0  C  
ATOM    925  C   PRO A 113      23.546   3.342 -12.742  1.00  0.00      RA0  C  
ATOM    926  O   PRO A 113      23.029   4.303 -13.315  1.00  0.00      RA0  O  
ATOM    927  CB  PRO A 113      26.012   3.257 -13.400  1.00  0.00      RA0  C  
ATOM    928  CG  PRO A 113      26.505   1.828 -13.255  1.00  0.00      RA0  C  
ATOM    929  CD  PRO A 113      26.519   1.647 -11.743  1.00  0.00      RA0  C  
ATOM    930  N   GLY A 114      22.894   2.206 -12.554  1.00  0.00      RA0  N  
ATOM    931  CA  GLY A 114      21.524   2.091 -13.030  1.00  0.00      RA0  C  
ATOM    932  C   GLY A 114      20.539   2.664 -12.027  1.00  0.00      RA0  C  
ATOM    933  O   GLY A 114      20.848   2.822 -10.849  1.00  0.00      RA0  O  
ATOM    934  H   GLY A 114      23.273   1.551 -11.905  1.00  0.00      RA0  H  
ATOM    935  N   ASP A 115      19.306   2.888 -12.454  1.00  0.00      RA0  N  
ATOM    936  CA  ASP A 115      18.296   3.374 -11.523  1.00  0.00      RA0  C  
ATOM    937  C   ASP A 115      17.814   2.144 -10.761  1.00  0.00      RA0  C  
ATOM    938  O   ASP A 115      16.817   1.523 -11.125  1.00  0.00      RA0  O  
ATOM    939  CB  ASP A 115      17.278   4.108 -12.396  1.00  0.00      RA0  C  
ATOM    940  CG  ASP A 115      16.030   4.442 -11.634  1.00  0.00      RA0  C  
ATOM    941  OD1 ASP A 115      16.030   4.361 -10.413  1.00  0.00      RA0  O  
ATOM    942  OD2 ASP A 115      14.993   4.630 -12.264  1.00  0.00      RA0  O1-
ATOM    943  H   ASP A 115      19.046   2.684 -13.395  1.00  0.00      RA0  H  
ATOM    944  N   ILE A 116      18.578   1.784  -9.730  1.00  0.00      RA0  N  
ATOM    945  CA  ILE A 116      18.411   0.534  -8.998  1.00  0.00      RA0  C  
ATOM    946  C   ILE A 116      17.008   0.357  -8.410  1.00  0.00      RA0  C  
ATOM    947  O   ILE A 116      16.375  -0.675  -8.625  1.00  0.00      RA0  O  
ATOM    948  CB  ILE A 116      19.476   0.457  -7.901  1.00  0.00      RA0  C  
ATOM    949  CG1 ILE A 116      20.890   0.516  -8.483  1.00  0.00      RA0  C  
ATOM    950  CG2 ILE A 116      19.284  -0.787  -7.044  1.00  0.00      RA0  C  
ATOM    951  CD1 ILE A 116      21.968   0.520  -7.398  1.00  0.00      RA0  C  
ATOM    952  H   ILE A 116      19.363   2.385  -9.557  1.00  0.00      RA0  H  
ATOM    953  N   LYS A 117      16.524   1.347  -7.671  1.00  0.00      RA0  N  
ATOM    954  CA  LYS A 117      15.159   1.340  -7.133  1.00  0.00      RA0  C  
ATOM    955  C   LYS A 117      14.696   0.058  -6.436  1.00  0.00      RA0  C  
ATOM    956  O   LYS A 117      13.548  -0.351  -6.617  1.00  0.00      RA0  O  
ATOM    957  CB  LYS A 117      14.086   1.592  -8.181  1.00  0.00      RA0  C  
ATOM    958  CG  LYS A 117      13.822   3.038  -8.566  1.00  0.00      RA0  C  
ATOM    959  CD  LYS A 117      12.747   3.050  -9.652  1.00  0.00      RA0  C  
ATOM    960  CE  LYS A 117      13.087   2.025 -10.737  1.00  0.00      RA0  C  
ATOM    961  NZ  LYS A 117      14.396   2.357 -11.297  1.00  0.00      RA0  N1+
ATOM    962  H   LYS A 117      17.099   2.150  -7.520  1.00  0.00      RA0  H  
ATOM    963  HZ1 LYS A 117      15.060   1.568 -11.437  1.00  0.00      RA0  H  
ATOM    964  HZ2 LYS A 117      14.332   2.944 -12.156  1.00  0.00      RA0  H  
ATOM    965  HZ3 LYS A 117      14.893   3.026 -10.667  1.00  0.00      RA0  H  
ATOM    966  N   VAL A 118      15.528  -0.575  -5.627  1.00  0.00      RA0  N  
ATOM    967  CA  VAL A 118      15.029  -1.759  -4.933  1.00  0.00      RA0  C  
ATOM    968  C   VAL A 118      14.127  -1.283  -3.813  1.00  0.00      RA0  C  
ATOM    969  O   VAL A 118      14.472  -0.350  -3.083  1.00  0.00      RA0  O  
ATOM    970  CB  VAL A 118      16.158  -2.660  -4.442  1.00  0.00      RA0  C  
ATOM    971  CG1 VAL A 118      15.661  -3.770  -3.516  1.00  0.00      RA0  C  
ATOM    972  CG2 VAL A 118      16.883  -3.251  -5.644  1.00  0.00      RA0  C  
ATOM    973  H   VAL A 118      16.373  -0.132  -5.324  1.00  0.00      RA0  H  
ATOM    974  N   GLN A 119      12.944  -1.878  -3.714  1.00  0.00      RA0  N  
ATOM    975  CA  GLN A 119      11.985  -1.458  -2.704  1.00  0.00      RA0  C  
ATOM    976  C   GLN A 119      11.809  -2.446  -1.565  1.00  0.00      RA0  C  
ATOM    977  O   GLN A 119      11.594  -3.638  -1.770  1.00  0.00      RA0  O  
ATOM    978  CB  GLN A 119      10.619  -1.170  -3.339  1.00  0.00      RA0  C  
ATOM    979  CG  GLN A 119       9.626  -0.546  -2.351  1.00  0.00      RA0  C  
ATOM    980  CD  GLN A 119       8.209  -0.620  -2.884  1.00  0.00      RA0  C  
ATOM    981  NE2 GLN A 119       7.722  -1.874  -2.902  1.00  0.00      RA0  N  
ATOM    982  OE1 GLN A 119       7.580   0.382  -3.217  1.00  0.00      RA0  O  
ATOM    983  H   GLN A 119      12.737  -2.686  -4.263  1.00  0.00      RA0  H  
ATOM    984 HE21 GLN A 119       6.785  -2.090  -3.178  1.00  0.00      RA0  H  
ATOM    985 HE22 GLN A 119       8.289  -2.649  -2.614  1.00  0.00      RA0  H  
ATOM    986  N   PHE A 120      11.900  -1.905  -0.364  1.00  0.00      RA0  N  
ATOM    987  CA  PHE A 120      11.726  -2.591   0.898  1.00  0.00      RA0  C  
ATOM    988  C   PHE A 120      10.281  -2.684   1.325  1.00  0.00      RA0  C  
ATOM    989  O   PHE A 120       9.573  -1.688   1.282  1.00  0.00      RA0  O  
ATOM    990  CB  PHE A 120      12.568  -1.885   1.963  1.00  0.00      RA0  C  
ATOM    991  CG  PHE A 120      12.151  -2.342   3.338  1.00  0.00      RA0  C  
ATOM    992  CD1 PHE A 120      12.442  -3.632   3.764  1.00  0.00      RA0  C  
ATOM    993  CD2 PHE A 120      11.459  -1.469   4.171  1.00  0.00      RA0  C  
ATOM    994  CE1 PHE A 120      12.024  -4.055   5.019  1.00  0.00      RA0  C  
ATOM    995  CE2 PHE A 120      11.045  -1.893   5.426  1.00  0.00      RA0  C  
ATOM    996  CZ  PHE A 120      11.325  -3.187   5.848  1.00  0.00      RA0  C  
ATOM    997  H   PHE A 120      12.052  -0.921  -0.321  1.00  0.00      RA0  H  
ATOM    998  N   GLN A 121       9.845  -3.864   1.765  1.00  0.00      RA0  N  
ATOM    999  CA  GLN A 121       8.495  -4.020   2.304  1.00  0.00      RA0  C  
ATOM   1000  C   GLN A 121       8.553  -4.503   3.751  1.00  0.00      RA0  C  
ATOM   1001  O   GLN A 121       9.187  -5.518   4.043  1.00  0.00      RA0  O  
ATOM   1002  CB  GLN A 121       7.777  -5.102   1.502  1.00  0.00      RA0  C  
ATOM   1003  CG  GLN A 121       7.504  -4.804   0.027  1.00  0.00      RA0  C  
ATOM   1004  CD  GLN A 121       6.010  -4.617  -0.151  1.00  0.00      RA0  C  
ATOM   1005  NE2 GLN A 121       5.267  -5.440   0.601  1.00  0.00      RA0  N  
ATOM   1006  OE1 GLN A 121       5.549  -3.734  -0.876  1.00  0.00      RA0  O  
ATOM   1007  H   GLN A 121      10.449  -4.655   1.858  1.00  0.00      RA0  H  
ATOM   1008 HE21 GLN A 121       4.336  -5.222   0.935  1.00  0.00      RA0  H  
ATOM   1009 HE22 GLN A 121       5.648  -6.301   0.931  1.00  0.00      RA0  H  
ATOM   1010  N   SER A 122       7.916  -3.758   4.653  1.00  0.00      RA0  N  
ATOM   1011  CA  SER A 122       7.925  -4.087   6.081  1.00  0.00      RA0  C  
ATOM   1012  C   SER A 122       6.971  -5.206   6.518  1.00  0.00      RA0  C  
ATOM   1013  O   SER A 122       6.040  -5.581   5.804  1.00  0.00      RA0  O  
ATOM   1014  CB  SER A 122       7.829  -2.821   6.924  1.00  0.00      RA0  C  
ATOM   1015  OG  SER A 122       6.687  -2.081   6.531  1.00  0.00      RA0  O  
ATOM   1016  H   SER A 122       7.370  -2.960   4.381  1.00  0.00      RA0  H  
ATOM   1017  HG  SER A 122       5.948  -2.461   7.009  1.00  0.00      RA0  H  
ATOM   1018  N   GLY A 123       7.227  -5.721   7.727  1.00  0.00      RA0  N  
ATOM   1019  CA  GLY A 123       6.438  -6.747   8.415  1.00  0.00      RA0  C  
ATOM   1020  C   GLY A 123       6.780  -6.737   9.913  1.00  0.00      RA0  C  
ATOM   1021  O   GLY A 123       6.780  -7.779  10.582  1.00  0.00      RA0  O  
ATOM   1022  H   GLY A 123       8.040  -5.399   8.211  1.00  0.00      RA0  H  
ATOM   1023  N   GLY A 124       7.176  -5.570  10.409  1.00  0.00      RA0  N  
ATOM   1024  CA  GLY A 124       7.630  -5.402  11.782  1.00  0.00      RA0  C  
ATOM   1025  C   GLY A 124       8.842  -6.266  12.057  1.00  0.00      RA0  C  
ATOM   1026  O   GLY A 124       9.826  -6.256  11.304  1.00  0.00      RA0  O  
ATOM   1027  H   GLY A 124       7.133  -4.766   9.816  1.00  0.00      RA0  H  
ATOM   1028  N   ALA A 125       8.757  -7.052  13.120  1.00  0.00      RA0  N  
ATOM   1029  CA  ALA A 125       9.830  -7.947  13.530  1.00  0.00      RA0  C  
ATOM   1030  C   ALA A 125      10.171  -8.949  12.436  1.00  0.00      RA0  C  
ATOM   1031  O   ALA A 125      11.285  -9.468  12.387  1.00  0.00      RA0  O  
ATOM   1032  CB  ALA A 125       9.440  -8.708  14.798  1.00  0.00      RA0  C  
ATOM   1033  H   ALA A 125       7.885  -7.099  13.605  1.00  0.00      RA0  H  
ATOM   1034  N   ASN A 126       9.188  -9.251  11.590  1.00  0.00      RA0  N  
ATOM   1035  CA  ASN A 126       9.341 -10.241  10.555  1.00  0.00      RA0  C  
ATOM   1036  C   ASN A 126       9.491  -9.622   9.172  1.00  0.00      RA0  C  
ATOM   1037  O   ASN A 126       9.242 -10.293   8.170  1.00  0.00      RA0  O  
ATOM   1038  CB  ASN A 126       8.141 -11.192  10.495  1.00  0.00      RA0  C  
ATOM   1039  CG  ASN A 126       8.077 -12.083  11.717  1.00  0.00      RA0  C  
ATOM   1040  ND2 ASN A 126       8.102 -13.396  11.425  1.00  0.00      RA0  N  
ATOM   1041  OD1 ASN A 126       7.992 -11.621  12.851  1.00  0.00      RA0  O  
ATOM   1042  H   ASN A 126       8.304  -8.782  11.623  1.00  0.00      RA0  H  
ATOM   1043 HD21 ASN A 126       8.049 -14.098  12.136  1.00  0.00      RA0  H  
ATOM   1044 HD22 ASN A 126       8.182 -13.710  10.477  1.00  0.00      RA0  H  
ATOM   1045  N   SER A 127       9.886  -8.351   9.094  1.00  0.00      RA0  N  
ATOM   1046  CA  SER A 127       9.988  -7.711   7.793  1.00  0.00      RA0  C  
ATOM   1047  C   SER A 127      10.828  -8.502   6.781  1.00  0.00      RA0  C  
ATOM   1048  O   SER A 127      12.021  -8.696   7.002  1.00  0.00      RA0  O  
ATOM   1049  CB  SER A 127      10.602  -6.322   7.948  1.00  0.00      RA0  C  
ATOM   1050  OG  SER A 127       9.793  -5.531   8.823  1.00  0.00      RA0  O  
ATOM   1051  H   SER A 127      10.109  -7.828   9.915  1.00  0.00      RA0  H  
ATOM   1052  HG  SER A 127      10.174  -5.640   9.687  1.00  0.00      RA0  H  
ATOM   1053  N   PRO A 128      10.281  -8.873   5.602  1.00  0.00      RA0  N  
ATOM   1054  CA  PRO A 128      10.941  -9.606   4.531  1.00  0.00      RA0  C  
ATOM   1055  C   PRO A 128      11.800  -8.666   3.717  1.00  0.00      RA0  C  
ATOM   1056  O   PRO A 128      11.496  -8.392   2.558  1.00  0.00      RA0  O  
ATOM   1057  CB  PRO A 128       9.755 -10.170   3.746  1.00  0.00      RA0  C  
ATOM   1058  CG  PRO A 128       8.670  -9.104   3.875  1.00  0.00      RA0  C  
ATOM   1059  CD  PRO A 128       8.880  -8.595   5.295  1.00  0.00      RA0  C  
ATOM   1060  N   ALA A 129      12.838  -8.138   4.330  1.00  0.00      RA0  N  
ATOM   1061  CA  ALA A 129      13.645  -7.106   3.696  1.00  0.00      RA0  C  
ATOM   1062  C   ALA A 129      14.320  -7.537   2.410  1.00  0.00      RA0  C  
ATOM   1063  O   ALA A 129      14.701  -8.693   2.227  1.00  0.00      RA0  O  
ATOM   1064  CB  ALA A 129      14.712  -6.582   4.653  1.00  0.00      RA0  C  
ATOM   1065  H   ALA A 129      13.064  -8.464   5.249  1.00  0.00      RA0  H  
ATOM   1066  N   LEU A 130      14.486  -6.545   1.536  1.00  0.00      RA0  N  
ATOM   1067  CA  LEU A 130      15.157  -6.676   0.257  1.00  0.00      RA0  C  
ATOM   1068  C   LEU A 130      16.558  -6.106   0.379  1.00  0.00      RA0  C  
ATOM   1069  O   LEU A 130      16.811  -5.276   1.245  1.00  0.00      RA0  O  
ATOM   1070  CB  LEU A 130      14.336  -5.988  -0.842  1.00  0.00      RA0  C  
ATOM   1071  CG  LEU A 130      12.983  -6.639  -1.195  1.00  0.00      RA0  C  
ATOM   1072  CD1 LEU A 130      13.124  -8.133  -1.473  1.00  0.00      RA0  C  
ATOM   1073  CD2 LEU A 130      11.854  -6.362  -0.196  1.00  0.00      RA0  C  
ATOM   1074  H   LEU A 130      14.298  -5.613   1.837  1.00  0.00      RA0  H  
ATOM   1075  N   TYR A 131      17.454  -6.590  -0.469  1.00  0.00      RA0  N  
ATOM   1076  CA  TYR A 131      18.868  -6.202  -0.504  1.00  0.00      RA0  C  
ATOM   1077  C   TYR A 131      19.243  -5.518  -1.817  1.00  0.00      RA0  C  
ATOM   1078  O   TYR A 131      18.584  -5.739  -2.829  1.00  0.00      RA0  O  
ATOM   1079  CB  TYR A 131      19.761  -7.424  -0.300  1.00  0.00      RA0  C  
ATOM   1080  CG  TYR A 131      19.525  -8.059   1.050  1.00  0.00      RA0  C  
ATOM   1081  CD1 TYR A 131      18.591  -9.078   1.193  1.00  0.00      RA0  C  
ATOM   1082  CD2 TYR A 131      20.256  -7.639   2.152  1.00  0.00      RA0  C  
ATOM   1083  CE1 TYR A 131      18.411  -9.700   2.421  1.00  0.00      RA0  C  
ATOM   1084  CE2 TYR A 131      20.079  -8.261   3.382  1.00  0.00      RA0  C  
ATOM   1085  CZ  TYR A 131      19.169  -9.302   3.513  1.00  0.00      RA0  C  
ATOM   1086  OH  TYR A 131      19.025  -9.945   4.724  1.00  0.00      RA0  O  
ATOM   1087  H   TYR A 131      17.152  -7.178  -1.218  1.00  0.00      RA0  H  
ATOM   1088  HH  TYR A 131      18.349 -10.609   4.645  1.00  0.00      RA0  H  
ATOM   1089  N   LEU A 132      20.280  -4.670  -1.815  1.00  0.00      RA0  N  
ATOM   1090  CA  LEU A 132      20.748  -4.089  -3.085  1.00  0.00      RA0  C  
ATOM   1091  C   LEU A 132      22.090  -4.624  -3.525  1.00  0.00      RA0  C  
ATOM   1092  O   LEU A 132      23.066  -4.570  -2.777  1.00  0.00      RA0  O  
ATOM   1093  CB  LEU A 132      20.929  -2.569  -3.027  1.00  0.00      RA0  C  
ATOM   1094  CG  LEU A 132      19.734  -1.646  -3.259  1.00  0.00      RA0  C  
ATOM   1095  CD1 LEU A 132      18.686  -1.726  -2.156  1.00  0.00      RA0  C  
ATOM   1096  CD2 LEU A 132      20.208  -0.205  -3.451  1.00  0.00      RA0  C  
ATOM   1097  H   LEU A 132      20.827  -4.537  -0.984  1.00  0.00      RA0  H  
ATOM   1098  N   LEU A 133      22.169  -5.052  -4.769  1.00  0.00      RA0  N  
ATOM   1099  CA  LEU A 133      23.416  -5.494  -5.376  1.00  0.00      RA0  C  
ATOM   1100  C   LEU A 133      23.821  -4.469  -6.438  1.00  0.00      RA0  C  
ATOM   1101  O   LEU A 133      23.034  -4.148  -7.322  1.00  0.00      RA0  O  
ATOM   1102  CB  LEU A 133      23.227  -6.875  -6.003  1.00  0.00      RA0  C  
ATOM   1103  CG  LEU A 133      24.475  -7.413  -6.703  1.00  0.00      RA0  C  
ATOM   1104  CD1 LEU A 133      25.630  -7.624  -5.727  1.00  0.00      RA0  C  
ATOM   1105  CD2 LEU A 133      24.171  -8.676  -7.507  1.00  0.00      RA0  C  
ATOM   1106  H   LEU A 133      21.367  -5.028  -5.353  1.00  0.00      RA0  H  
ATOM   1107  N   ASP A 134      25.010  -3.920  -6.355  1.00  0.00      RA0  N  
ATOM   1108  CA  ASP A 134      25.369  -2.933  -7.371  1.00  0.00      RA0  C  
ATOM   1109  C   ASP A 134      25.313  -3.517  -8.781  1.00  0.00      RA0  C  
ATOM   1110  O   ASP A 134      25.576  -4.703  -8.981  1.00  0.00      RA0  O  
ATOM   1111  CB  ASP A 134      26.733  -2.271  -7.076  1.00  0.00      RA0  C  
ATOM   1112  CG  ASP A 134      26.883  -1.707  -5.657  1.00  0.00      RA0  C  
ATOM   1113  OD1 ASP A 134      26.229  -0.728  -5.290  1.00  0.00      RA0  O  
ATOM   1114  OD2 ASP A 134      27.721  -2.204  -4.906  1.00  0.00      RA0  O1-
ATOM   1115  H   ASP A 134      25.698  -4.205  -5.681  1.00  0.00      RA0  H  
ATOM   1116  N   GLU A 135      25.008  -2.628  -9.734  1.00  0.00      RA0  N  
ATOM   1117  CA  GLU A 135      24.822  -2.894 -11.168  1.00  0.00      RA0  C  
ATOM   1118  C   GLU A 135      23.463  -3.570 -11.469  1.00  0.00      RA0  C  
ATOM   1119  O   GLU A 135      23.376  -4.759 -11.761  1.00  0.00      RA0  O  
ATOM   1120  CB  GLU A 135      25.955  -3.713 -11.812  1.00  0.00      RA0  C  
ATOM   1121  CG  GLU A 135      27.364  -3.254 -11.437  1.00  0.00      RA0  C  
ATOM   1122  CD  GLU A 135      27.428  -1.757 -11.591  1.00  0.00      RA0  C  
ATOM   1123  OE1 GLU A 135      27.405  -1.288 -12.726  1.00  0.00      RA0  O  
ATOM   1124  OE2 GLU A 135      27.468  -1.067 -10.572  1.00  0.00      RA0  O1-
ATOM   1125  H   GLU A 135      25.093  -1.674  -9.458  1.00  0.00      RA0  H  
ATOM   1126  N   ALA A 136      22.395  -2.744 -11.407  1.00  0.00      RA0  N  
ATOM   1127  CA  ALA A 136      20.992  -3.123 -11.668  1.00  0.00      RA0  C  
ATOM   1128  C   ALA A 136      20.463  -4.255 -10.788  1.00  0.00      RA0  C  
ATOM   1129  O   ALA A 136      19.767  -5.154 -11.275  1.00  0.00      RA0  O  
ATOM   1130  CB  ALA A 136      20.778  -3.487 -13.141  1.00  0.00      RA0  C  
ATOM   1131  H   ALA A 136      22.618  -1.810 -11.138  1.00  0.00      RA0  H  
ATOM   1132  N   ALA A 137      20.688  -4.136  -9.481  1.00  0.00      RA0  N  
ATOM   1133  CA  ALA A 137      20.304  -5.104  -8.449  1.00  0.00      RA0  C  
ATOM   1134  C   ALA A 137      19.038  -5.893  -8.719  1.00  0.00      RA0  C  
ATOM   1135  O   ALA A 137      19.025  -7.130  -8.715  1.00  0.00      RA0  O  
ATOM   1136  CB  ALA A 137      19.998  -4.364  -7.160  1.00  0.00      RA0  C  
ATOM   1137  H   ALA A 137      21.346  -3.439  -9.197  1.00  0.00      RA0  H  
ATOM   1138  N   ALA A 138      17.969  -5.155  -8.963  1.00  0.00      RA0  N  
ATOM   1139  CA  ALA A 138      16.620  -5.680  -9.023  1.00  0.00      RA0  C  
ATOM   1140  C   ALA A 138      16.440  -6.788 -10.045  1.00  0.00      RA0  C  
ATOM   1141  O   ALA A 138      15.646  -7.705  -9.817  1.00  0.00      RA0  O  
ATOM   1142  CB  ALA A 138      15.627  -4.557  -9.326  1.00  0.00      RA0  C  
ATOM   1143  H   ALA A 138      18.103  -4.172  -9.068  1.00  0.00      RA0  H  
ATOM   1144  N   LYS A 139      17.207  -6.758 -11.135  1.00  0.00      RA0  N  
ATOM   1145  CA  LYS A 139      17.044  -7.700 -12.241  1.00  0.00      RA0  C  
ATOM   1146  C   LYS A 139      16.896  -9.155 -11.809  1.00  0.00      RA0  C  
ATOM   1147  O   LYS A 139      16.155  -9.909 -12.439  1.00  0.00      RA0  O  
ATOM   1148  CB  LYS A 139      18.251  -7.564 -13.169  1.00  0.00      RA0  C  
ATOM   1149  CG  LYS A 139      18.255  -8.582 -14.307  1.00  0.00      RA0  C  
ATOM   1150  CD  LYS A 139      19.629  -8.723 -14.953  1.00  0.00      RA0  C  
ATOM   1151  CE  LYS A 139      19.663  -9.882 -15.946  1.00  0.00      RA0  C  
ATOM   1152  NZ  LYS A 139      21.042 -10.066 -16.415  1.00  0.00      RA0  N1+
ATOM   1153  H   LYS A 139      17.937  -6.074 -11.190  1.00  0.00      RA0  H  
ATOM   1154  HZ1 LYS A 139      21.075 -10.853 -17.094  1.00  0.00      RA0  H  
ATOM   1155  HZ2 LYS A 139      21.375  -9.192 -16.868  1.00  0.00      RA0  H  
ATOM   1156  HZ3 LYS A 139      21.647 -10.287 -15.597  1.00  0.00      RA0  H  
ATOM   1157  N   ASP A 140      17.644  -9.576 -10.795  1.00  0.00      RA0  N  
ATOM   1158  CA  ASP A 140      17.570 -10.962 -10.346  1.00  0.00      RA0  C  
ATOM   1159  C   ASP A 140      17.952 -10.987  -8.876  1.00  0.00      RA0  C  
ATOM   1160  O   ASP A 140      18.585 -11.937  -8.399  1.00  0.00      RA0  O  
ATOM   1161  CB  ASP A 140      18.486 -11.866 -11.169  1.00  0.00      RA0  C  
ATOM   1162  CG  ASP A 140      17.992 -13.291 -11.053  1.00  0.00      RA0  C  
ATOM   1163  OD1 ASP A 140      16.785 -13.498 -10.974  1.00  0.00      RA0  O  
ATOM   1164  OD2 ASP A 140      18.796 -14.217 -11.017  1.00  0.00      RA0  O1-
ATOM   1165  H   ASP A 140      18.242  -8.954 -10.287  1.00  0.00      RA0  H  
ATOM   1166  N   ILE A 141      17.519  -9.946  -8.155  1.00  0.00      RA0  N  
ATOM   1167  CA  ILE A 141      17.864  -9.766  -6.741  1.00  0.00      RA0  C  
ATOM   1168  C   ILE A 141      17.374 -10.871  -5.834  1.00  0.00      RA0  C  
ATOM   1169  O   ILE A 141      17.962 -11.126  -4.794  1.00  0.00      RA0  O  
ATOM   1170  CB  ILE A 141      17.400  -8.383  -6.266  1.00  0.00      RA0  C  
ATOM   1171  CG1 ILE A 141      18.117  -7.970  -4.985  1.00  0.00      RA0  C  
ATOM   1172  CG2 ILE A 141      15.877  -8.284  -6.158  1.00  0.00      RA0  C  
ATOM   1173  CD1 ILE A 141      19.638  -7.977  -5.139  1.00  0.00      RA0  C  
ATOM   1174  H   ILE A 141      16.927  -9.281  -8.613  1.00  0.00      RA0  H  
ATOM   1175  N   GLU A 142      16.328 -11.572  -6.230  1.00  0.00      RA0  N  
ATOM   1176  CA  GLU A 142      15.800 -12.629  -5.389  1.00  0.00      RA0  C  
ATOM   1177  C   GLU A 142      16.847 -13.707  -5.099  1.00  0.00      RA0  C  
ATOM   1178  O   GLU A 142      16.840 -14.303  -4.024  1.00  0.00      RA0  O  
ATOM   1179  CB  GLU A 142      14.471 -13.157  -5.972  1.00  0.00      RA0  C  
ATOM   1180  CG  GLU A 142      14.389 -13.465  -7.477  1.00  0.00      RA0  C  
ATOM   1181  CD  GLU A 142      14.793 -14.886  -7.825  1.00  0.00      RA0  C  
ATOM   1182  OE1 GLU A 142      15.625 -15.480  -7.150  1.00  0.00      RA0  O  
ATOM   1183  OE2 GLU A 142      14.336 -15.396  -8.842  1.00  0.00      RA0  O1-
ATOM   1184  H   GLU A 142      15.914 -11.386  -7.119  1.00  0.00      RA0  H  
ATOM   1185  N   LYS A 143      17.793 -13.944  -6.015  1.00  0.00      RA0  N  
ATOM   1186  CA  LYS A 143      18.755 -15.015  -5.771  1.00  0.00      RA0  C  
ATOM   1187  C   LYS A 143      19.790 -14.620  -4.730  1.00  0.00      RA0  C  
ATOM   1188  O   LYS A 143      20.514 -15.473  -4.227  1.00  0.00      RA0  O  
ATOM   1189  CB  LYS A 143      19.407 -15.509  -7.057  1.00  0.00      RA0  C  
ATOM   1190  CG  LYS A 143      18.623 -16.726  -7.542  1.00  0.00      RA0  C  
ATOM   1191  CD  LYS A 143      18.769 -17.025  -9.030  1.00  0.00      RA0  C  
ATOM   1192  CE  LYS A 143      17.404 -16.966  -9.730  1.00  0.00      RA0  C  
ATOM   1193  NZ  LYS A 143      16.830 -15.627  -9.567  1.00  0.00      RA0  N1+
ATOM   1194  H   LYS A 143      17.855 -13.391  -6.848  1.00  0.00      RA0  H  
ATOM   1195  HZ1 LYS A 143      15.851 -15.519  -9.907  1.00  0.00      RA0  H  
ATOM   1196  HZ2 LYS A 143      16.714 -15.380  -8.566  1.00  0.00      RA0  H  
ATOM   1197  HZ3 LYS A 143      17.385 -14.886 -10.054  1.00  0.00      RA0  H  
ATOM   1198  N   GLU A 144      19.857 -13.327  -4.416  1.00  0.00      RA0  N  
ATOM   1199  CA  GLU A 144      20.777 -12.792  -3.434  1.00  0.00      RA0  C  
ATOM   1200  C   GLU A 144      20.157 -12.710  -2.058  1.00  0.00      RA0  C  
ATOM   1201  O   GLU A 144      20.808 -12.244  -1.104  1.00  0.00      RA0  O  
ATOM   1202  CB  GLU A 144      21.295 -11.429  -3.914  1.00  0.00      RA0  C  
ATOM   1203  CG  GLU A 144      22.183 -11.460  -5.173  1.00  0.00      RA0  C  
ATOM   1204  CD  GLU A 144      23.606 -11.843  -4.803  1.00  0.00      RA0  C  
ATOM   1205  OE1 GLU A 144      23.839 -12.139  -3.641  1.00  0.00      RA0  O  
ATOM   1206  OE2 GLU A 144      24.497 -11.821  -5.652  1.00  0.00      RA0  O1-
ATOM   1207  H   GLU A 144      19.191 -12.683  -4.792  1.00  0.00      RA0  H  
ATOM   1208  N   ILE A 145      18.898 -13.115  -1.943  1.00  0.00      RA0  N  
ATOM   1209  CA  ILE A 145      18.211 -12.915  -0.698  1.00  0.00      RA0  C  
ATOM   1210  C   ILE A 145      17.752 -14.165   0.013  1.00  0.00      RA0  C  
ATOM   1211  O   ILE A 145      17.045 -15.003  -0.543  1.00  0.00      RA0  O  
ATOM   1212  CB  ILE A 145      17.005 -12.004  -0.966  1.00  0.00      RA0  C  
ATOM   1213  CG1 ILE A 145      17.453 -10.714  -1.649  1.00  0.00      RA0  C  
ATOM   1214  CG2 ILE A 145      16.168 -11.732   0.287  1.00  0.00      RA0  C  
ATOM   1215  CD1 ILE A 145      16.280  -9.848  -2.094  1.00  0.00      RA0  C  
ATOM   1216  H   ILE A 145      18.396 -13.594  -2.667  1.00  0.00      RA0  H  
ATOM   1217  N   LEU A 146      18.143 -14.269   1.272  1.00  0.00      RA0  N  
ATOM   1218  CA  LEU A 146      17.635 -15.322   2.118  1.00  0.00      RA0  C  
ATOM   1219  C   LEU A 146      16.525 -14.599   2.855  1.00  0.00      RA0  C  
ATOM   1220  O   LEU A 146      16.713 -13.442   3.231  1.00  0.00      RA0  O  
ATOM   1221  CB  LEU A 146      18.703 -15.788   3.103  1.00  0.00      RA0  C  
ATOM   1222  CG  LEU A 146      19.923 -16.397   2.413  1.00  0.00      RA0  C  
ATOM   1223  CD1 LEU A 146      21.032 -16.723   3.413  1.00  0.00      RA0  C  
ATOM   1224  CD2 LEU A 146      19.547 -17.602   1.552  1.00  0.00      RA0  C  
ATOM   1225  H   LEU A 146      18.563 -13.485   1.724  1.00  0.00      RA0  H  
ATOM   1226  N   ASP A 147      15.377 -15.218   3.045  1.00  0.00      RA0  N  
ATOM   1227  CA  ASP A 147      14.309 -14.492   3.719  1.00  0.00      RA0  C  
ATOM   1228  C   ASP A 147      14.671 -14.126   5.142  1.00  0.00      RA0  C  
ATOM   1229  O   ASP A 147      15.376 -14.872   5.828  1.00  0.00      RA0  O  
ATOM   1230  CB  ASP A 147      13.032 -15.329   3.782  1.00  0.00      RA0  C  
ATOM   1231  CG  ASP A 147      12.624 -15.846   2.419  1.00  0.00      RA0  C  
ATOM   1232  OD1 ASP A 147      13.310 -16.703   1.863  1.00  0.00      RA0  O  
ATOM   1233  OD2 ASP A 147      11.562 -15.470   1.932  1.00  0.00      RA0  O1-
ATOM   1234  H   ASP A 147      15.174 -16.121   2.665  1.00  0.00      RA0  H  
ATOM   1235  N   LEU A 148      14.158 -12.987   5.587  1.00  0.00      RA0  N  
ATOM   1236  CA  LEU A 148      14.337 -12.580   6.964  1.00  0.00      RA0  C  
ATOM   1237  C   LEU A 148      13.320 -13.320   7.797  1.00  0.00      RA0  C  
ATOM   1238  O   LEU A 148      12.337 -13.835   7.266  1.00  0.00      RA0  O  
ATOM   1239  CB  LEU A 148      14.211 -11.069   7.158  1.00  0.00      RA0  C  
ATOM   1240  CG  LEU A 148      15.488 -10.291   6.822  1.00  0.00      RA0  C  
ATOM   1241  CD1 LEU A 148      15.746 -10.184   5.318  1.00  0.00      RA0  C  
ATOM   1242  CD2 LEU A 148      15.503  -8.925   7.509  1.00  0.00      RA0  C  
ATOM   1243  H   LEU A 148      13.483 -12.526   5.015  1.00  0.00      RA0  H  
ATOM   1244  N   ALA A 149      13.588 -13.420   9.094  1.00  0.00      RA0  N  
ATOM   1245  CA  ALA A 149      12.729 -14.118  10.053  1.00  0.00      RA0  C  
ATOM   1246  C   ALA A 149      12.606 -15.603   9.728  1.00  0.00      RA0  C  
ATOM   1247  O   ALA A 149      11.669 -16.271  10.176  1.00  0.00      RA0  O  
ATOM   1248  CB  ALA A 149      11.341 -13.482  10.147  1.00  0.00      RA0  C  
ATOM   1249  H   ALA A 149      14.433 -13.003   9.423  1.00  0.00      RA0  H  
ATOM   1250  N   ALA A 150      13.582 -16.111   8.984  1.00  0.00      RA0  N  
ATOM   1251  CA  ALA A 150      13.712 -17.519   8.692  1.00  0.00      RA0  C  
ATOM   1252  C   ALA A 150      14.445 -18.132   9.853  1.00  0.00      RA0  C  
ATOM   1253  O   ALA A 150      15.229 -17.447  10.521  1.00  0.00      RA0  O  
ATOM   1254  CB  ALA A 150      14.491 -17.754   7.400  1.00  0.00      RA0  C  
ATOM   1255  H   ALA A 150      14.364 -15.537   8.753  1.00  0.00      RA0  H  
ATOM   1256  N   ALA A 151      14.216 -19.399  10.129  1.00  0.00      RA0  N  
ATOM   1257  CA  ALA A 151      15.005 -19.996  11.173  1.00  0.00      RA0  C  
ATOM   1258  C   ALA A 151      16.433 -19.955  10.688  1.00  0.00      RA0  C  
ATOM   1259  O   ALA A 151      16.665 -20.206   9.505  1.00  0.00      RA0  O  
ATOM   1260  CB  ALA A 151      14.586 -21.445  11.392  1.00  0.00      RA0  C  
ATOM   1261  H   ALA A 151      13.725 -19.983   9.490  1.00  0.00      RA0  H  
ATOM   1262  N   THR A 152      17.381 -19.668  11.562  1.00  0.00      RA0  N  
ATOM   1263  CA  THR A 152      18.771 -19.676  11.133  1.00  0.00      RA0  C  
ATOM   1264  C   THR A 152      19.570 -20.587  12.034  1.00  0.00      RA0  C  
ATOM   1265  O   THR A 152      19.521 -20.455  13.258  1.00  0.00      RA0  O  
ATOM   1266  CB  THR A 152      19.217 -18.222  11.090  1.00  0.00      RA0  C  
ATOM   1267  CG2 THR A 152      20.609 -18.071  10.472  1.00  0.00      RA0  C  
ATOM   1268  OG1 THR A 152      18.246 -17.452  10.356  1.00  0.00      RA0  O  
ATOM   1269  H   THR A 152      17.224 -19.574  12.545  1.00  0.00      RA0  H  
ATOM   1270  HG1 THR A 152      17.391 -17.599  10.752  1.00  0.00      RA0  H  
ATOM   1271  N   GLU A 153      20.309 -21.491  11.415  1.00  0.00      RA0  N  
ATOM   1272  CA  GLU A 153      21.100 -22.487  12.125  1.00  0.00      RA0  C  
ATOM   1273  C   GLU A 153      22.468 -22.629  11.471  1.00  0.00      RA0  C  
ATOM   1274  O   GLU A 153      22.619 -22.270  10.304  1.00  0.00      RA0  O  
ATOM   1275  CB  GLU A 153      20.255 -23.770  12.312  1.00  0.00      RA0  C  
ATOM   1276  CG  GLU A 153      19.232 -23.589  13.461  1.00  0.00      RA0  C  
ATOM   1277  CD  GLU A 153      18.078 -24.587  13.477  1.00  0.00      RA0  C  
ATOM   1278  OE1 GLU A 153      18.156 -25.581  14.194  1.00  0.00      RA0  O  
ATOM   1279  OE2 GLU A 153      17.058 -24.333  12.834  1.00  0.00      RA0  O1-
ATOM   1280  H   GLU A 153      20.360 -21.522  10.412  1.00  0.00      RA0  H  
ATOM   1281  N   ARG A 154      23.454 -23.140  12.215  1.00  0.00      RA0  N  
ATOM   1282  CA  ARG A 154      24.788 -23.378  11.652  1.00  0.00      RA0  C  
ATOM   1283  C   ARG A 154      25.248 -24.824  11.832  1.00  0.00      RA0  C  
ATOM   1284  O   ARG A 154      24.904 -25.478  12.820  1.00  0.00      RA0  O  
ATOM   1285  CB  ARG A 154      25.847 -22.422  12.202  1.00  0.00      RA0  C  
ATOM   1286  CG  ARG A 154      25.766 -21.046  11.546  1.00  0.00      RA0  C  
ATOM   1287  CD  ARG A 154      27.024 -20.207  11.771  1.00  0.00      RA0  C  
ATOM   1288  NE  ARG A 154      26.948 -18.962  11.009  1.00  0.00      RA0  N  
ATOM   1289  CZ  ARG A 154      27.576 -18.875   9.796  1.00  0.00      RA0  C  
ATOM   1290  NH1 ARG A 154      28.331 -19.900   9.341  1.00  0.00      RA0  N1+
ATOM   1291  NH2 ARG A 154      27.436 -17.762   9.047  1.00  0.00      RA0  N  
ATOM   1292  H   ARG A 154      23.269 -23.516  13.124  1.00  0.00      RA0  H  
ATOM   1293  HE  ARG A 154      26.368 -18.245  11.409  1.00  0.00      RA0  H  
ATOM   1294 HH11 ARG A 154      28.479 -20.751   9.855  1.00  0.00      RA0  H  
ATOM   1295 HH12 ARG A 154      28.780 -19.830   8.438  1.00  0.00      RA0  H  
ATOM   1296 HH21 ARG A 154      26.893 -16.969   9.335  1.00  0.00      RA0  H  
ATOM   1297 HH22 ARG A 154      27.888 -17.710   8.144  1.00  0.00      RA0  H  
ATOM   1298  N   LEU A 155      26.063 -25.299  10.891  1.00  0.00      RA0  N  
ATOM   1299  CA  LEU A 155      26.671 -26.626  10.965  1.00  0.00      RA0  C  
ATOM   1300  C   LEU A 155      28.046 -26.758  10.309  1.00  0.00      RA0  C  
ATOM   1301  O   LEU A 155      28.195 -26.542   9.105  1.00  0.00      RA0  O  
ATOM   1302  CB  LEU A 155      25.712 -27.675  10.411  1.00  0.00      RA0  C  
ATOM   1303  CG  LEU A 155      26.190 -29.098  10.690  1.00  0.00      RA0  C  
ATOM   1304  CD1 LEU A 155      26.331 -29.376  12.188  1.00  0.00      RA0  C  
ATOM   1305  CD2 LEU A 155      25.297 -30.121  10.000  1.00  0.00      RA0  C  
ATOM   1306  H   LEU A 155      26.274 -24.759  10.073  1.00  0.00      RA0  H  
ATOM   1307  N   ASN A 156      29.025 -27.201  11.090  1.00  0.00      RA0  N  
ATOM   1308  CA  ASN A 156      30.368 -27.480  10.595  1.00  0.00      RA0  C  
ATOM   1309  C   ASN A 156      30.426 -28.911  10.106  1.00  0.00      RA0  C  
ATOM   1310  O   ASN A 156      30.516 -29.838  10.919  1.00  0.00      RA0  O  
ATOM   1311  CB  ASN A 156      31.526 -27.253  11.556  1.00  0.00      RA0  C  
ATOM   1312  CG  ASN A 156      32.792 -27.599  10.781  1.00  0.00      RA0  C  
ATOM   1313  ND2 ASN A 156      33.880 -27.692  11.546  1.00  0.00      RA0  N  
ATOM   1314  OD1 ASN A 156      32.794 -27.777   9.566  1.00  0.00      RA0  O  
ATOM   1315  H   ASN A 156      28.801 -27.494  12.018  1.00  0.00      RA0  H  
ATOM   1316 HD21 ASN A 156      34.799 -27.980  11.257  1.00  0.00      RA0  H  
ATOM   1317 HD22 ASN A 156      33.904 -27.612  12.550  1.00  0.00      RA0  H  
ATOM   1318  N   LEU A 157      30.319 -29.105   8.797  1.00  0.00      RA0  N  
ATOM   1319  CA  LEU A 157      30.223 -30.446   8.253  1.00  0.00      RA0  C  
ATOM   1320  C   LEU A 157      31.478 -31.250   8.428  1.00  0.00      RA0  C  
ATOM   1321  O   LEU A 157      31.413 -32.428   8.744  1.00  0.00      RA0  O  
ATOM   1322  CB  LEU A 157      29.903 -30.398   6.761  1.00  0.00      RA0  C  
ATOM   1323  CG  LEU A 157      28.473 -29.959   6.480  1.00  0.00      RA0  C  
ATOM   1324  CD1 LEU A 157      28.163 -29.925   4.983  1.00  0.00      RA0  C  
ATOM   1325  CD2 LEU A 157      27.495 -30.851   7.231  1.00  0.00      RA0  C  
ATOM   1326  H   LEU A 157      30.446 -28.315   8.196  1.00  0.00      RA0  H  
ATOM   1327  N   THR A 158      32.636 -30.620   8.290  1.00  0.00      RA0  N  
ATOM   1328  CA  THR A 158      33.837 -31.421   8.428  1.00  0.00      RA0  C  
ATOM   1329  C   THR A 158      33.918 -32.040   9.811  1.00  0.00      RA0  C  
ATOM   1330  O   THR A 158      34.145 -33.249   9.933  1.00  0.00      RA0  O  
ATOM   1331  CB  THR A 158      34.957 -30.500   7.994  1.00  0.00      RA0  C  
ATOM   1332  CG2 THR A 158      36.285 -31.234   7.799  1.00  0.00      RA0  C  
ATOM   1333  OG1 THR A 158      34.519 -29.888   6.765  1.00  0.00      RA0  O  
ATOM   1334  H   THR A 158      32.723 -29.625   8.179  1.00  0.00      RA0  H  
ATOM   1335  HG1 THR A 158      33.993 -30.549   6.328  1.00  0.00      RA0  H  
ATOM   1336  N   ASP A 159      33.670 -31.245  10.848  1.00  0.00      RA0  N  
ATOM   1337  CA  ASP A 159      33.771 -31.778  12.195  1.00  0.00      RA0  C  
ATOM   1338  C   ASP A 159      32.623 -32.732  12.500  1.00  0.00      RA0  C  
ATOM   1339  O   ASP A 159      32.829 -33.783  13.122  1.00  0.00      RA0  O  
ATOM   1340  CB  ASP A 159      33.813 -30.694  13.270  1.00  0.00      RA0  C  
ATOM   1341  CG  ASP A 159      35.017 -29.792  13.090  1.00  0.00      RA0  C  
ATOM   1342  OD1 ASP A 159      35.807 -30.012  12.173  1.00  0.00      RA0  O  
ATOM   1343  OD2 ASP A 159      35.117 -28.812  13.824  1.00  0.00      RA0  O1-
ATOM   1344  H   ASP A 159      33.574 -30.255  10.748  1.00  0.00      RA0  H  
ATOM   1345  N   ALA A 160      31.416 -32.386  12.044  1.00  0.00      RA0  N  
ATOM   1346  CA  ALA A 160      30.236 -33.199  12.289  1.00  0.00      RA0  C  
ATOM   1347  C   ALA A 160      30.366 -34.591  11.701  1.00  0.00      RA0  C  
ATOM   1348  O   ALA A 160      29.970 -35.581  12.314  1.00  0.00      RA0  O  
ATOM   1349  CB  ALA A 160      28.988 -32.542  11.701  1.00  0.00      RA0  C  
ATOM   1350  H   ALA A 160      31.319 -31.518  11.553  1.00  0.00      RA0  H  
ATOM   1351  N   LEU A 161      30.980 -34.670  10.524  1.00  0.00      RA0  N  
ATOM   1352  CA  LEU A 161      31.142 -35.935   9.840  1.00  0.00      RA0  C  
ATOM   1353  C   LEU A 161      32.343 -36.700  10.407  1.00  0.00      RA0  C  
ATOM   1354  O   LEU A 161      32.238 -37.892  10.701  1.00  0.00      RA0  O  
ATOM   1355  CB  LEU A 161      31.335 -35.724   8.337  1.00  0.00      RA0  C  
ATOM   1356  CG  LEU A 161      30.129 -35.071   7.662  1.00  0.00      RA0  C  
ATOM   1357  CD1 LEU A 161      30.424 -34.654   6.223  1.00  0.00      RA0  C  
ATOM   1358  CD2 LEU A 161      28.895 -35.957   7.743  1.00  0.00      RA0  C  
ATOM   1359  H   LEU A 161      31.334 -33.831  10.106  1.00  0.00      RA0  H  
ATOM   1360  N   ASN A 162      33.461 -36.004  10.675  1.00  0.00      RA0  N  
ATOM   1361  CA  ASN A 162      34.655 -36.662  11.217  1.00  0.00      RA0  C  
ATOM   1362  C   ASN A 162      34.427 -37.236  12.616  1.00  0.00      RA0  C  
ATOM   1363  O   ASN A 162      35.082 -38.200  13.013  1.00  0.00      RA0  O  
ATOM   1364  CB  ASN A 162      35.862 -35.720  11.259  1.00  0.00      RA0  C  
ATOM   1365  CG  ASN A 162      36.291 -35.291   9.867  1.00  0.00      RA0  C  
ATOM   1366  ND2 ASN A 162      37.152 -34.257   9.891  1.00  0.00      RA0  N  
ATOM   1367  OD1 ASN A 162      35.880 -35.838   8.837  1.00  0.00      RA0  O  
ATOM   1368  H   ASN A 162      33.471 -35.010  10.543  1.00  0.00      RA0  H  
ATOM   1369 HD21 ASN A 162      37.578 -33.855   9.082  1.00  0.00      RA0  H  
ATOM   1370 HD22 ASN A 162      37.378 -33.829  10.771  1.00  0.00      RA0  H  
ATOM   1371  N   SER A 163      33.469 -36.667  13.351  1.00  0.00      RA0  N  
ATOM   1372  CA  SER A 163      33.159 -37.102  14.705  1.00  0.00      RA0  C  
ATOM   1373  C   SER A 163      32.342 -38.396  14.759  1.00  0.00      RA0  C  
ATOM   1374  O   SER A 163      32.124 -38.933  15.846  1.00  0.00      RA0  O  
ATOM   1375  CB  SER A 163      32.554 -35.942  15.486  1.00  0.00      RA0  C  
ATOM   1376  OG  SER A 163      33.508 -34.874  15.504  1.00  0.00      RA0  O  
ATOM   1377  H   SER A 163      32.944 -35.891  13.004  1.00  0.00      RA0  H  
ATOM   1378  HG  SER A 163      33.441 -34.436  14.664  1.00  0.00      RA0  H  
ATOM   1379  N   ASN A 164      31.851 -38.877  13.614  1.00  0.00      RA0  N  
ATOM   1380  CA  ASN A 164      31.058 -40.102  13.558  1.00  0.00      RA0  C  
ATOM   1381  C   ASN A 164      31.923 -41.297  13.112  1.00  0.00      RA0  C  
ATOM   1382  O   ASN A 164      32.424 -41.269  11.995  1.00  0.00      RA0  O  
ATOM   1383  CB  ASN A 164      29.843 -39.964  12.643  1.00  0.00      RA0  C  
ATOM   1384  CG  ASN A 164      28.931 -41.160  12.858  1.00  0.00      RA0  C  
ATOM   1385  ND2 ASN A 164      27.654 -40.918  12.534  1.00  0.00      RA0  N  
ATOM   1386  OD1 ASN A 164      29.322 -42.227  13.315  1.00  0.00      RA0  O  
ATOM   1387  H   ASN A 164      32.151 -38.508  12.732  1.00  0.00      RA0  H  
ATOM   1388 HD21 ASN A 164      26.915 -41.575  12.681  1.00  0.00      RA0  H  
ATOM   1389 HD22 ASN A 164      27.396 -40.044  12.113  1.00  0.00      RA0  H  
ATOM   1390  N   PRO A 165      32.186 -42.325  13.951  1.00  0.00      RA0  N  
ATOM   1391  CA  PRO A 165      32.935 -43.537  13.620  1.00  0.00      RA0  C  
ATOM   1392  C   PRO A 165      32.374 -44.317  12.411  1.00  0.00      RA0  C  
ATOM   1393  O   PRO A 165      33.070 -45.143  11.820  1.00  0.00      RA0  O  
ATOM   1394  CB  PRO A 165      32.877 -44.356  14.914  1.00  0.00      RA0  C  
ATOM   1395  CG  PRO A 165      32.669 -43.330  16.023  1.00  0.00      RA0  C  
ATOM   1396  CD  PRO A 165      31.764 -42.312  15.348  1.00  0.00      RA0  C  
ATOM   1397  N   ALA A 166      31.092 -44.094  12.087  1.00  0.00      RA0  N  
ATOM   1398  CA  ALA A 166      30.423 -44.753  10.964  1.00  0.00      RA0  C  
ATOM   1399  C   ALA A 166      30.877 -44.109   9.657  1.00  0.00      RA0  C  
ATOM   1400  O   ALA A 166      31.699 -43.199   9.669  1.00  0.00      RA0  O  
ATOM   1401  CB  ALA A 166      28.902 -44.632  11.085  1.00  0.00      RA0  C  
ATOM   1402  H   ALA A 166      30.616 -43.353  12.554  1.00  0.00      RA0  H  
ATOM   1403  N   GLY A 167      30.353 -44.569   8.517  1.00  0.00      RA0  N  
ATOM   1404  CA  GLY A 167      30.806 -44.088   7.199  1.00  0.00      RA0  C  
ATOM   1405  C   GLY A 167      30.444 -42.634   6.836  1.00  0.00      RA0  C  
ATOM   1406  O   GLY A 167      29.692 -42.376   5.893  1.00  0.00      RA0  O  
ATOM   1407  H   GLY A 167      29.640 -45.266   8.560  1.00  0.00      RA0  H  
ATOM   1408  N   ASN A 168      31.000 -41.693   7.601  1.00  0.00      RA0  N  
ATOM   1409  CA  ASN A 168      30.856 -40.246   7.429  1.00  0.00      RA0  C  
ATOM   1410  C   ASN A 168      29.427 -39.746   7.329  1.00  0.00      RA0  C  
ATOM   1411  O   ASN A 168      29.165 -38.935   6.449  1.00  0.00      RA0  O  
ATOM   1412  CB  ASN A 168      31.508 -39.749   6.139  1.00  0.00      RA0  C  
ATOM   1413  CG  ASN A 168      33.011 -39.802   6.197  1.00  0.00      RA0  C  
ATOM   1414  ND2 ASN A 168      33.532 -40.838   5.520  1.00  0.00      RA0  N  
ATOM   1415  OD1 ASN A 168      33.664 -38.939   6.781  1.00  0.00      RA0  O  
ATOM   1416  H   ASN A 168      31.611 -41.985   8.337  1.00  0.00      RA0  H  
ATOM   1417 HD21 ASN A 168      34.508 -41.058   5.488  1.00  0.00      RA0  H  
ATOM   1418 HD22 ASN A 168      32.901 -41.424   5.005  1.00  0.00      RA0  H  
ATOM   1419  N   LEU A 169      28.507 -40.223   8.176  1.00  0.00      RA0  N  
ATOM   1420  CA  LEU A 169      27.095 -39.787   8.110  1.00  0.00      RA0  C  
ATOM   1421  C   LEU A 169      26.634 -38.949   9.318  1.00  0.00      RA0  C  
ATOM   1422  O   LEU A 169      26.806 -39.355  10.468  1.00  0.00      RA0  O  
ATOM   1423  CB  LEU A 169      26.196 -41.012   7.929  1.00  0.00      RA0  C  
ATOM   1424  CG  LEU A 169      24.705 -40.686   7.791  1.00  0.00      RA0  C  
ATOM   1425  CD1 LEU A 169      24.400 -39.848   6.549  1.00  0.00      RA0  C  
ATOM   1426  CD2 LEU A 169      23.848 -41.950   7.841  1.00  0.00      RA0  C  
ATOM   1427  H   LEU A 169      28.784 -40.799   8.943  1.00  0.00      RA0  H  
ATOM   1428  N   TYR A 170      26.018 -37.793   9.070  1.00  0.00      RA0  N  
ATOM   1429  CA  TYR A 170      25.522 -36.962  10.170  1.00  0.00      RA0  C  
ATOM   1430  C   TYR A 170      24.082 -36.477   9.990  1.00  0.00      RA0  C  
ATOM   1431  O   TYR A 170      23.748 -35.850   8.987  1.00  0.00      RA0  O  
ATOM   1432  CB  TYR A 170      26.451 -35.781  10.453  1.00  0.00      RA0  C  
ATOM   1433  CG  TYR A 170      25.852 -34.953  11.563  1.00  0.00      RA0  C  
ATOM   1434  CD1 TYR A 170      25.631 -35.517  12.815  1.00  0.00      RA0  C  
ATOM   1435  CD2 TYR A 170      25.496 -33.633  11.323  1.00  0.00      RA0  C  
ATOM   1436  CE1 TYR A 170      25.001 -34.777  13.808  1.00  0.00      RA0  C  
ATOM   1437  CE2 TYR A 170      24.883 -32.890  12.322  1.00  0.00      RA0  C  
ATOM   1438  CZ  TYR A 170      24.612 -33.467  13.555  1.00  0.00      RA0  C  
ATOM   1439  OH  TYR A 170      23.953 -32.740  14.523  1.00  0.00      RA0  O  
ATOM   1440  H   TYR A 170      25.867 -37.476   8.132  1.00  0.00      RA0  H  
ATOM   1441  HH  TYR A 170      23.415 -33.332  15.034  1.00  0.00      RA0  H  
ATOM   1442  N   ASP A 171      23.222 -36.779  10.974  1.00  0.00      RA0  N  
ATOM   1443  CA  ASP A 171      21.809 -36.364  10.945  1.00  0.00      RA0  C  
ATOM   1444  C   ASP A 171      21.605 -35.050  11.677  1.00  0.00      RA0  C  
ATOM   1445  O   ASP A 171      21.574 -35.016  12.909  1.00  0.00      RA0  O  
ATOM   1446  CB  ASP A 171      21.030 -37.512  11.589  1.00  0.00      RA0  C  
ATOM   1447  CG  ASP A 171      19.524 -37.426  11.444  1.00  0.00      RA0  C  
ATOM   1448  OD1 ASP A 171      18.989 -36.463  10.906  1.00  0.00      RA0  O  
ATOM   1449  OD2 ASP A 171      18.858 -38.352  11.895  1.00  0.00      RA0  O1-
ATOM   1450  H   ASP A 171      23.546 -37.199  11.819  1.00  0.00      RA0  H  
ATOM   1451  N   TRP A 172      21.508 -33.963  10.933  1.00  0.00      RA0  N  
ATOM   1452  CA  TRP A 172      21.320 -32.675  11.561  1.00  0.00      RA0  C  
ATOM   1453  C   TRP A 172      19.839 -32.452  11.807  1.00  0.00      RA0  C  
ATOM   1454  O   TRP A 172      19.026 -32.646  10.899  1.00  0.00      RA0  O  
ATOM   1455  CB  TRP A 172      21.886 -31.570  10.677  1.00  0.00      RA0  C  
ATOM   1456  CG  TRP A 172      21.637 -30.234  11.327  1.00  0.00      RA0  C  
ATOM   1457  CD1 TRP A 172      22.433 -29.592  12.287  1.00  0.00      RA0  C  
ATOM   1458  CD2 TRP A 172      20.522 -29.350  11.107  1.00  0.00      RA0  C  
ATOM   1459  CE2 TRP A 172      20.698 -28.231  11.946  1.00  0.00      RA0  C  
ATOM   1460  CE3 TRP A 172      19.402 -29.435  10.292  1.00  0.00      RA0  C  
ATOM   1461  NE1 TRP A 172      21.882 -28.406  12.654  1.00  0.00      RA0  N  
ATOM   1462  CZ2 TRP A 172      19.752 -27.218  11.935  1.00  0.00      RA0  C  
ATOM   1463  CZ3 TRP A 172      18.461 -28.416  10.294  1.00  0.00      RA0  C  
ATOM   1464  CH2 TRP A 172      18.636 -27.310  11.114  1.00  0.00      RA0  C  
ATOM   1465  H   TRP A 172      21.373 -34.065   9.948  1.00  0.00      RA0  H  
ATOM   1466  HE1 TRP A 172      22.238 -27.781  13.320  1.00  0.00      RA0  H  
ATOM   1467  N   ARG A 173      19.470 -31.990  12.997  1.00  0.00      RA0  N  
ATOM   1468  CA  ARG A 173      18.060 -31.717  13.233  1.00  0.00      RA0  C  
ATOM   1469  C   ARG A 173      17.872 -30.342  13.835  1.00  0.00      RA0  C  
ATOM   1470  O   ARG A 173      18.715 -29.878  14.609  1.00  0.00      RA0  O  
ATOM   1471  CB  ARG A 173      17.436 -32.792  14.126  1.00  0.00      RA0  C  
ATOM   1472  CG  ARG A 173      17.455 -34.129  13.393  1.00  0.00      RA0  C  
ATOM   1473  CD  ARG A 173      16.949 -35.348  14.154  1.00  0.00      RA0  C  
ATOM   1474  NE  ARG A 173      17.089 -36.492  13.262  1.00  0.00      RA0  N  
ATOM   1475  CZ  ARG A 173      16.060 -36.854  12.450  1.00  0.00      RA0  C  
ATOM   1476  NH1 ARG A 173      14.813 -36.411  12.726  1.00  0.00      RA0  N1+
ATOM   1477  NH2 ARG A 173      16.319 -37.629  11.379  1.00  0.00      RA0  N  
ATOM   1478  H   ARG A 173      20.118 -31.721  13.710  1.00  0.00      RA0  H  
ATOM   1479  HE  ARG A 173      18.022 -36.830  13.057  1.00  0.00      RA0  H  
ATOM   1480 HH11 ARG A 173      14.632 -35.868  13.548  1.00  0.00      RA0  H  
ATOM   1481 HH12 ARG A 173      14.035 -36.571  12.114  1.00  0.00      RA0  H  
ATOM   1482 HH21 ARG A 173      17.298 -37.848  11.199  1.00  0.00      RA0  H  
ATOM   1483 HH22 ARG A 173      15.646 -37.998  10.740  1.00  0.00      RA0  H  
ATOM   1484  N   SER A 174      16.760 -29.687  13.499  1.00  0.00      RA0  N  
ATOM   1485  CA  SER A 174      16.524 -28.381  14.102  1.00  0.00      RA0  C  
ATOM   1486  C   SER A 174      15.981 -28.539  15.509  1.00  0.00      RA0  C  
ATOM   1487  O   SER A 174      15.473 -29.601  15.880  1.00  0.00      RA0  O  
ATOM   1488  CB  SER A 174      15.646 -27.542  13.165  1.00  0.00      RA0  C  
ATOM   1489  OG  SER A 174      14.309 -28.061  13.097  1.00  0.00      RA0  O  
ATOM   1490  H   SER A 174      16.051 -30.089  12.921  1.00  0.00      RA0  H  
ATOM   1491  HG  SER A 174      13.851 -27.536  13.755  1.00  0.00      RA0  H  
ATOM   1492  N   SER A 175      16.075 -27.464  16.269  1.00  0.00      RA0  N  
ATOM   1493  CA  SER A 175      15.484 -27.327  17.588  1.00  0.00      RA0  C  
ATOM   1494  C   SER A 175      15.480 -25.833  17.872  1.00  0.00      RA0  C  
ATOM   1495  O   SER A 175      16.555 -25.273  18.069  1.00  0.00      RA0  O  
ATOM   1496  CB  SER A 175      16.345 -28.061  18.620  1.00  0.00      RA0  C  
ATOM   1497  OG  SER A 175      16.129 -29.473  18.538  1.00  0.00      RA0  O  
ATOM   1498  H   SER A 175      16.597 -26.666  15.944  1.00  0.00      RA0  H  
ATOM   1499  HG  SER A 175      16.016 -29.663  17.613  1.00  0.00      RA0  H  
ATOM   1500  N   ASN A 176      14.334 -25.152  17.916  1.00  0.00      RA0  N  
ATOM   1501  CA  ASN A 176      12.944 -25.604  17.774  1.00  0.00      RA0  C  
ATOM   1502  C   ASN A 176      12.509 -26.280  16.469  1.00  0.00      RA0  C  
ATOM   1503  O   ASN A 176      13.238 -26.326  15.466  1.00  0.00      RA0  O  
ATOM   1504  CB  ASN A 176      12.039 -24.395  18.067  1.00  0.00      RA0  C  
ATOM   1505  CG  ASN A 176      10.641 -24.834  18.453  1.00  0.00      RA0  C  
ATOM   1506  ND2 ASN A 176       9.669 -23.990  18.067  1.00  0.00      RA0  N  
ATOM   1507  OD1 ASN A 176      10.455 -25.872  19.078  1.00  0.00      RA0  O  
ATOM   1508  H   ASN A 176      14.468 -24.164  17.910  1.00  0.00      RA0  H  
ATOM   1509 HD21 ASN A 176       8.710 -24.134  18.313  1.00  0.00      RA0  H  
ATOM   1510 HD22 ASN A 176       9.872 -23.212  17.472  1.00  0.00      RA0  H  
ATOM   1511  N   SER A 177      11.326 -26.880  16.555  1.00  0.00      RA0  N  
ATOM   1512  CA  SER A 177      10.608 -27.414  15.412  1.00  0.00      RA0  C  
ATOM   1513  C   SER A 177       9.895 -26.234  14.744  1.00  0.00      RA0  C  
ATOM   1514  O   SER A 177       9.736 -25.203  15.400  1.00  0.00      RA0  O  
ATOM   1515  CB  SER A 177       9.726 -28.448  16.061  1.00  0.00      RA0  C  
ATOM   1516  OG  SER A 177      10.499 -28.922  17.168  1.00  0.00      RA0  O  
ATOM   1517  H   SER A 177      10.802 -26.903  17.410  1.00  0.00      RA0  H  
ATOM   1518  HG  SER A 177      11.372 -29.093  16.834  1.00  0.00      RA0  H  
ATOM   1519  N   TYR A 178       9.446 -26.360  13.482  1.00  0.00      RA0  N  
ATOM   1520  CA  TYR A 178       8.783 -25.210  12.847  1.00  0.00      RA0  C  
ATOM   1521  C   TYR A 178       7.476 -25.525  12.068  1.00  0.00      RA0  C  
ATOM   1522  O   TYR A 178       7.281 -26.659  11.629  1.00  0.00      RA0  O  
ATOM   1523  CB  TYR A 178       9.796 -24.554  11.886  1.00  0.00      RA0  C  
ATOM   1524  CG  TYR A 178      11.122 -24.258  12.559  1.00  0.00      RA0  C  
ATOM   1525  CD1 TYR A 178      12.263 -24.965  12.190  1.00  0.00      RA0  C  
ATOM   1526  CD2 TYR A 178      11.211 -23.283  13.545  1.00  0.00      RA0  C  
ATOM   1527  CE1 TYR A 178      13.483 -24.704  12.805  1.00  0.00      RA0  C  
ATOM   1528  CE2 TYR A 178      12.429 -23.033  14.171  1.00  0.00      RA0  C  
ATOM   1529  CZ  TYR A 178      13.569 -23.740  13.803  1.00  0.00      RA0  C  
ATOM   1530  OH  TYR A 178      14.769 -23.469  14.430  1.00  0.00      RA0  O  
ATOM   1531  H   TYR A 178       9.561 -27.180  12.920  1.00  0.00      RA0  H  
ATOM   1532  HH  TYR A 178      15.502 -23.892  13.967  1.00  0.00      RA0  H  
ATOM   1533  N   PRO A 179       6.526 -24.564  11.937  1.00  0.00      RA0  N  
ATOM   1534  CA  PRO A 179       5.322 -24.648  11.110  1.00  0.00      RA0  C  
ATOM   1535  C   PRO A 179       5.684 -24.834   9.645  1.00  0.00      RA0  C  
ATOM   1536  O   PRO A 179       6.727 -24.365   9.198  1.00  0.00      RA0  O  
ATOM   1537  CB  PRO A 179       4.607 -23.313  11.345  1.00  0.00      RA0  C  
ATOM   1538  CG  PRO A 179       5.157 -22.792  12.666  1.00  0.00      RA0  C  
ATOM   1539  CD  PRO A 179       6.597 -23.274  12.619  1.00  0.00      RA0  C  
ATOM   1540  N   TRP A 180       4.804 -25.459   8.885  1.00  0.00      RA0  N  
ATOM   1541  CA  TRP A 180       5.006 -25.699   7.449  1.00  0.00      RA0  C  
ATOM   1542  C   TRP A 180       5.305 -24.453   6.584  1.00  0.00      RA0  C  
ATOM   1543  O   TRP A 180       5.932 -24.553   5.532  1.00  0.00      RA0  O  
ATOM   1544  CB  TRP A 180       3.855 -26.526   6.865  1.00  0.00      RA0  C  
ATOM   1545  CG  TRP A 180       2.563 -25.750   6.828  1.00  0.00      RA0  C  
ATOM   1546  CD1 TRP A 180       1.605 -25.643   7.846  1.00  0.00      RA0  C  
ATOM   1547  CD2 TRP A 180       2.034 -24.979   5.730  1.00  0.00      RA0  C  
ATOM   1548  CE2 TRP A 180       0.788 -24.455   6.140  1.00  0.00      RA0  C  
ATOM   1549  CE3 TRP A 180       2.515 -24.707   4.455  1.00  0.00      RA0  C  
ATOM   1550  NE1 TRP A 180       0.555 -24.880   7.445  1.00  0.00      RA0  N  
ATOM   1551  CZ2 TRP A 180       0.057 -23.664   5.262  1.00  0.00      RA0  C  
ATOM   1552  CZ3 TRP A 180       1.774 -23.916   3.587  1.00  0.00      RA0  C  
ATOM   1553  CH2 TRP A 180       0.549 -23.397   3.989  1.00  0.00      RA0  C  
ATOM   1554  H   TRP A 180       3.992 -25.821   9.340  1.00  0.00      RA0  H  
ATOM   1555  HE1 TRP A 180      -0.239 -24.660   7.978  1.00  0.00      RA0  H  
ATOM   1556  N   THR A 181       4.884 -23.275   7.029  1.00  0.00      RA0  N  
ATOM   1557  CA  THR A 181       5.105 -22.056   6.253  1.00  0.00      RA0  C  
ATOM   1558  C   THR A 181       6.448 -21.381   6.560  1.00  0.00      RA0  C  
ATOM   1559  O   THR A 181       6.825 -20.404   5.907  1.00  0.00      RA0  O  
ATOM   1560  CB  THR A 181       3.886 -21.247   6.617  1.00  0.00      RA0  C  
ATOM   1561  CG2 THR A 181       3.310 -20.470   5.432  1.00  0.00      RA0  C  
ATOM   1562  OG1 THR A 181       2.934 -22.188   7.139  1.00  0.00      RA0  O  
ATOM   1563  H   THR A 181       4.362 -23.185   7.875  1.00  0.00      RA0  H  
ATOM   1564  HG1 THR A 181       2.119 -21.711   7.247  1.00  0.00      RA0  H  
ATOM   1565  N   GLN A 182       7.135 -21.864   7.589  1.00  0.00      RA0  N  
ATOM   1566  CA  GLN A 182       8.376 -21.273   8.074  1.00  0.00      RA0  C  
ATOM   1567  C   GLN A 182       9.632 -21.860   7.433  1.00  0.00      RA0  C  
ATOM   1568  O   GLN A 182       9.890 -23.059   7.549  1.00  0.00      RA0  O  
ATOM   1569  CB  GLN A 182       8.421 -21.477   9.588  1.00  0.00      RA0  C  
ATOM   1570  CG  GLN A 182       9.665 -20.906  10.256  1.00  0.00      RA0  C  
ATOM   1571  CD  GLN A 182       9.677 -19.418  10.024  1.00  0.00      RA0  C  
ATOM   1572  NE2 GLN A 182      10.862 -18.968   9.592  1.00  0.00      RA0  N  
ATOM   1573  OE1 GLN A 182       8.684 -18.728  10.224  1.00  0.00      RA0  O  
ATOM   1574  H   GLN A 182       6.893 -22.741   8.009  1.00  0.00      RA0  H  
ATOM   1575 HE21 GLN A 182      11.024 -17.978   9.534  1.00  0.00      RA0  H  
ATOM   1576 HE22 GLN A 182      11.604 -19.602   9.358  1.00  0.00      RA0  H  
ATOM   1577  N   LYS A 183      10.437 -21.000   6.805  1.00  0.00      RA0  N  
ATOM   1578  CA  LYS A 183      11.685 -21.422   6.158  1.00  0.00      RA0  C  
ATOM   1579  C   LYS A 183      12.834 -21.562   7.140  1.00  0.00      RA0  C  
ATOM   1580  O   LYS A 183      12.832 -20.927   8.204  1.00  0.00      RA0  O  
ATOM   1581  CB  LYS A 183      12.095 -20.428   5.077  1.00  0.00      RA0  C  
ATOM   1582  CG  LYS A 183      11.090 -20.276   3.938  1.00  0.00      RA0  C  
ATOM   1583  CD  LYS A 183      11.582 -19.212   2.960  1.00  0.00      RA0  C  
ATOM   1584  CE  LYS A 183      10.727 -19.034   1.702  1.00  0.00      RA0  C  
ATOM   1585  NZ  LYS A 183      11.194 -17.852   0.966  1.00  0.00      RA0  N1+
ATOM   1586  H   LYS A 183      10.230 -20.025   6.876  1.00  0.00      RA0  H  
ATOM   1587  HZ1 LYS A 183      10.865 -17.781  -0.010  1.00  0.00      RA0  H  
ATOM   1588  HZ2 LYS A 183      10.918 -16.983   1.474  1.00  0.00      RA0  H  
ATOM   1589  HZ3 LYS A 183      12.235 -17.762   0.995  1.00  0.00      RA0  H  
ATOM   1590  N   LEU A 184      13.816 -22.369   6.736  1.00  0.00      RA0  N  
ATOM   1591  CA  LEU A 184      15.086 -22.569   7.438  1.00  0.00      RA0  C  
ATOM   1592  C   LEU A 184      16.324 -22.326   6.571  1.00  0.00      RA0  C  
ATOM   1593  O   LEU A 184      16.470 -22.918   5.500  1.00  0.00      RA0  O  
ATOM   1594  CB  LEU A 184      15.129 -24.000   7.978  1.00  0.00      RA0  C  
ATOM   1595  CG  LEU A 184      16.538 -24.483   8.338  1.00  0.00      RA0  C  
ATOM   1596  CD1 LEU A 184      17.082 -23.851   9.618  1.00  0.00      RA0  C  
ATOM   1597  CD2 LEU A 184      16.616 -26.005   8.360  1.00  0.00      RA0  C  
ATOM   1598  H   LEU A 184      13.723 -22.849   5.858  1.00  0.00      RA0  H  
ATOM   1599  N   ASN A 185      17.232 -21.480   7.062  1.00  0.00      RA0  N  
ATOM   1600  CA  ASN A 185      18.523 -21.221   6.423  1.00  0.00      RA0  C  
ATOM   1601  C   ASN A 185      19.655 -21.892   7.209  1.00  0.00      RA0  C  
ATOM   1602  O   ASN A 185      20.061 -21.388   8.265  1.00  0.00      RA0  O  
ATOM   1603  CB  ASN A 185      18.872 -19.729   6.414  1.00  0.00      RA0  C  
ATOM   1604  CG  ASN A 185      18.055 -18.941   5.418  1.00  0.00      RA0  C  
ATOM   1605  ND2 ASN A 185      17.545 -17.810   5.942  1.00  0.00      RA0  N  
ATOM   1606  OD1 ASN A 185      17.905 -19.310   4.258  1.00  0.00      RA0  O  
ATOM   1607  H   ASN A 185      17.104 -21.113   7.982  1.00  0.00      RA0  H  
ATOM   1608 HD21 ASN A 185      16.980 -17.161   5.427  1.00  0.00      RA0  H  
ATOM   1609 HD22 ASN A 185      17.717 -17.580   6.902  1.00  0.00      RA0  H  
ATOM   1610  N   LEU A 186      20.164 -23.017   6.718  1.00  0.00      RA0  N  
ATOM   1611  CA  LEU A 186      21.229 -23.711   7.427  1.00  0.00      RA0  C  
ATOM   1612  C   LEU A 186      22.578 -23.338   6.814  1.00  0.00      RA0  C  
ATOM   1613  O   LEU A 186      22.843 -23.591   5.636  1.00  0.00      RA0  O  
ATOM   1614  CB  LEU A 186      20.983 -25.220   7.378  1.00  0.00      RA0  C  
ATOM   1615  CG  LEU A 186      22.059 -26.046   8.086  1.00  0.00      RA0  C  
ATOM   1616  CD1 LEU A 186      22.234 -25.653   9.550  1.00  0.00      RA0  C  
ATOM   1617  CD2 LEU A 186      21.792 -27.542   7.951  1.00  0.00      RA0  C  
ATOM   1618  H   LEU A 186      19.860 -23.359   5.829  1.00  0.00      RA0  H  
ATOM   1619  N   HIS A 187      23.426 -22.711   7.616  1.00  0.00      RA0  N  
ATOM   1620  CA  HIS A 187      24.721 -22.242   7.148  1.00  0.00      RA0  C  
ATOM   1621  C   HIS A 187      25.760 -23.316   7.398  1.00  0.00      RA0  C  
ATOM   1622  O   HIS A 187      26.076 -23.652   8.543  1.00  0.00      RA0  O  
ATOM   1623  CB  HIS A 187      25.146 -20.954   7.844  1.00  0.00      RA0  C  
ATOM   1624  CG  HIS A 187      24.177 -19.822   7.594  1.00  0.00      RA0  C  
ATOM   1625  CD2 HIS A 187      24.171 -18.587   8.245  1.00  0.00      RA0  C  
ATOM   1626  ND1 HIS A 187      23.179 -19.837   6.691  1.00  0.00      RA0  N  
ATOM   1627  CE1 HIS A 187      22.548 -18.621   6.769  1.00  0.00      RA0  C  
ATOM   1628  NE2 HIS A 187      23.162 -17.853   7.725  1.00  0.00      RA0  N  
ATOM   1629  H   HIS A 187      23.194 -22.628   8.585  1.00  0.00      RA0  H  
ATOM   1630  HD1 HIS A 187      22.931 -20.577   6.096  1.00  0.00      RA0  H  
ATOM   1631  N   LEU A 188      26.243 -23.885   6.307  1.00  0.00      RA0  N  
ATOM   1632  CA  LEU A 188      27.145 -25.013   6.350  1.00  0.00      RA0  C  
ATOM   1633  C   LEU A 188      28.582 -24.566   6.189  1.00  0.00      RA0  C  
ATOM   1634  O   LEU A 188      28.905 -23.760   5.308  1.00  0.00      RA0  O  
ATOM   1635  CB  LEU A 188      26.825 -25.982   5.216  1.00  0.00      RA0  C  
ATOM   1636  CG  LEU A 188      25.432 -26.590   5.320  1.00  0.00      RA0  C  
ATOM   1637  CD1 LEU A 188      25.066 -27.373   4.059  1.00  0.00      RA0  C  
ATOM   1638  CD2 LEU A 188      25.300 -27.437   6.583  1.00  0.00      RA0  C  
ATOM   1639  H   LEU A 188      26.003 -23.510   5.415  1.00  0.00      RA0  H  
ATOM   1640  N   THR A 189      29.459 -25.150   6.987  1.00  0.00      RA0  N  
ATOM   1641  CA  THR A 189      30.871 -24.858   6.852  1.00  0.00      RA0  C  
ATOM   1642  C   THR A 189      31.651 -26.108   6.495  1.00  0.00      RA0  C  
ATOM   1643  O   THR A 189      31.496 -27.177   7.099  1.00  0.00      RA0  O  
ATOM   1644  CB  THR A 189      31.253 -24.141   8.131  1.00  0.00      RA0  C  
ATOM   1645  CG2 THR A 189      32.653 -23.527   8.070  1.00  0.00      RA0  C  
ATOM   1646  OG1 THR A 189      30.251 -23.132   8.343  1.00  0.00      RA0  O  
ATOM   1647  H   THR A 189      29.185 -25.816   7.680  1.00  0.00      RA0  H  
ATOM   1648  HG1 THR A 189      29.982 -22.898   7.461  1.00  0.00      RA0  H  
ATOM   1649  N   ILE A 190      32.469 -25.967   5.466  1.00  0.00      RA0  N  
ATOM   1650  CA  ILE A 190      33.320 -27.032   4.985  1.00  0.00      RA0  C  
ATOM   1651  C   ILE A 190      34.772 -26.595   5.022  1.00  0.00      RA0  C  
ATOM   1652  O   ILE A 190      35.115 -25.508   4.559  1.00  0.00      RA0  O  
ATOM   1653  CB  ILE A 190      32.878 -27.461   3.590  1.00  0.00      RA0  C  
ATOM   1654  CG1 ILE A 190      31.396 -27.817   3.647  1.00  0.00      RA0  C  
ATOM   1655  CG2 ILE A 190      33.704 -28.631   3.062  1.00  0.00      RA0  C  
ATOM   1656  CD1 ILE A 190      31.003 -28.781   2.543  1.00  0.00      RA0  C  
ATOM   1657  H   ILE A 190      32.578 -25.077   5.013  1.00  0.00      RA0  H  
ATOM   1658  N   THR A 191      35.639 -27.425   5.597  1.00  0.00      RA0  N  
ATOM   1659  CA  THR A 191      37.044 -27.059   5.672  1.00  0.00      RA0  C  
ATOM   1660  C   THR A 191      37.870 -27.805   4.621  1.00  0.00      RA0  C  
ATOM   1661  O   THR A 191      39.035 -27.484   4.385  1.00  0.00      RA0  O  
ATOM   1662  CB  THR A 191      37.390 -27.398   7.098  1.00  0.00      RA0  C  
ATOM   1663  CG2 THR A 191      38.386 -26.427   7.734  1.00  0.00      RA0  C  
ATOM   1664  OG1 THR A 191      36.146 -27.426   7.810  1.00  0.00      RA0  O  
ATOM   1665  H   THR A 191      35.351 -28.238   6.110  1.00  0.00      RA0  H  
ATOM   1666  HG1 THR A 191      35.853 -26.527   7.881  1.00  0.00      RA0  H  
ATOM   1667  N   ALA A 192      37.258 -28.823   4.020  1.00  0.00      RA0  N  
ATOM   1668  CA  ALA A 192      37.885 -29.660   3.001  1.00  0.00      RA0  C  
ATOM   1669  C   ALA A 192      37.543 -29.124   1.612  1.00  0.00      RA0  C  
ATOM   1670  O   ALA A 192      36.488 -28.527   1.433  1.00  0.00      RA0  O  
ATOM   1671  CB  ALA A 192      37.395 -31.101   3.132  1.00  0.00      RA0  C  
ATOM   1672  H   ALA A 192      36.272 -28.916   4.128  1.00  0.00      RA0  H  
ATOM   1673  N   THR A 193      38.404 -29.363   0.627  1.00  0.00      RA0  N  
ATOM   1674  CA  THR A 193      38.136 -28.901  -0.738  1.00  0.00      RA0  C  
ATOM   1675  C   THR A 193      38.016 -29.974  -1.816  1.00  0.00      RA0  C  
ATOM   1676  O   THR A 193      38.821 -30.912  -1.873  1.00  0.00      RA0  O  
ATOM   1677  CB  THR A 193      39.322 -27.986  -0.943  1.00  0.00      RA0  C  
ATOM   1678  CG2 THR A 193      39.092 -26.820  -1.902  1.00  0.00      RA0  C  
ATOM   1679  OG1 THR A 193      39.714 -27.545   0.366  1.00  0.00      RA0  O  
ATOM   1680  H   THR A 193      39.314 -29.736   0.786  1.00  0.00      RA0  H  
ATOM   1681  HG1 THR A 193      40.389 -26.891   0.235  1.00  0.00      RA0  H  
ATOM   1682  N   GLY A 194      37.001 -29.818  -2.684  1.00  0.00      RA0  N  
ATOM   1683  CA  GLY A 194      36.801 -30.689  -3.835  1.00  0.00      RA0  C  
ATOM   1684  C   GLY A 194      36.216 -32.014  -3.419  1.00  0.00      RA0  C  
ATOM   1685  O   GLY A 194      36.507 -33.051  -4.019  1.00  0.00      RA0  O  
ATOM   1686  H   GLY A 194      36.378 -29.030  -2.625  1.00  0.00      RA0  H  
ATOM   1687  N   GLN A 195      35.453 -31.993  -2.337  1.00  0.00      RA0  N  
ATOM   1688  CA  GLN A 195      34.893 -33.223  -1.824  1.00  0.00      RA0  C  
ATOM   1689  C   GLN A 195      33.447 -33.352  -2.242  1.00  0.00      RA0  C  
ATOM   1690  O   GLN A 195      32.737 -32.358  -2.417  1.00  0.00      RA0  O  
ATOM   1691  CB  GLN A 195      35.062 -33.262  -0.310  1.00  0.00      RA0  C  
ATOM   1692  CG  GLN A 195      36.529 -33.075   0.069  1.00  0.00      RA0  C  
ATOM   1693  CD  GLN A 195      37.332 -34.200  -0.546  1.00  0.00      RA0  C  
ATOM   1694  NE2 GLN A 195      38.308 -33.785  -1.372  1.00  0.00      RA0  N  
ATOM   1695  OE1 GLN A 195      37.074 -35.370  -0.287  1.00  0.00      RA0  O  
ATOM   1696  H   GLN A 195      35.101 -31.107  -2.022  1.00  0.00      RA0  H  
ATOM   1697 HE21 GLN A 195      38.882 -34.428  -1.877  1.00  0.00      RA0  H  
ATOM   1698 HE22 GLN A 195      38.485 -32.810  -1.545  1.00  0.00      RA0  H  
ATOM   1699  N   LYS A 196      33.007 -34.585  -2.393  1.00  0.00      RA0  N  
ATOM   1700  CA  LYS A 196      31.631 -34.839  -2.763  1.00  0.00      RA0  C  
ATOM   1701  C   LYS A 196      30.775 -35.075  -1.537  1.00  0.00      RA0  C  
ATOM   1702  O   LYS A 196      31.105 -35.900  -0.677  1.00  0.00      RA0  O  
ATOM   1703  CB  LYS A 196      31.477 -35.945  -3.796  1.00  0.00      RA0  C  
ATOM   1704  CG  LYS A 196      30.460 -35.437  -4.813  1.00  0.00      RA0  C  
ATOM   1705  CD  LYS A 196      29.948 -36.492  -5.781  1.00  0.00      RA0  C  
ATOM   1706  CE  LYS A 196      28.981 -35.858  -6.777  1.00  0.00      RA0  C  
ATOM   1707  NZ  LYS A 196      28.162 -36.919  -7.366  1.00  0.00      RA0  N1+
ATOM   1708  H   LYS A 196      33.585 -35.357  -2.128  1.00  0.00      RA0  H  
ATOM   1709  HZ1 LYS A 196      27.338 -36.519  -7.857  1.00  0.00      RA0  H  
ATOM   1710  HZ2 LYS A 196      28.706 -37.533  -7.998  1.00  0.00      RA0  H  
ATOM   1711  HZ3 LYS A 196      27.775 -37.495  -6.585  1.00  0.00      RA0  H  
ATOM   1712  N   TYR A 197      29.688 -34.325  -1.448  1.00  0.00      RA0  N  
ATOM   1713  CA  TYR A 197      28.791 -34.473  -0.329  1.00  0.00      RA0  C  
ATOM   1714  C   TYR A 197      27.418 -34.865  -0.816  1.00  0.00      RA0  C  
ATOM   1715  O   TYR A 197      26.929 -34.400  -1.849  1.00  0.00      RA0  O  
ATOM   1716  CB  TYR A 197      28.703 -33.172   0.471  1.00  0.00      RA0  C  
ATOM   1717  CG  TYR A 197      30.020 -32.859   1.139  1.00  0.00      RA0  C  
ATOM   1718  CD1 TYR A 197      30.985 -32.113   0.473  1.00  0.00      RA0  C  
ATOM   1719  CD2 TYR A 197      30.263 -33.315   2.429  1.00  0.00      RA0  C  
ATOM   1720  CE1 TYR A 197      32.193 -31.828   1.096  1.00  0.00      RA0  C  
ATOM   1721  CE2 TYR A 197      31.470 -33.025   3.052  1.00  0.00      RA0  C  
ATOM   1722  CZ  TYR A 197      32.438 -32.284   2.385  1.00  0.00      RA0  C  
ATOM   1723  OH  TYR A 197      33.641 -32.002   3.003  1.00  0.00      RA0  O  
ATOM   1724  H   TYR A 197      29.412 -33.694  -2.175  1.00  0.00      RA0  H  
ATOM   1725  HH  TYR A 197      34.144 -31.438   2.426  1.00  0.00      RA0  H  
ATOM   1726  N   ARG A 198      26.790 -35.715  -0.043  1.00  0.00      RA0  N  
ATOM   1727  CA  ARG A 198      25.441 -36.139  -0.314  1.00  0.00      RA0  C  
ATOM   1728  C   ARG A 198      24.546 -35.560   0.752  1.00  0.00      RA0  C  
ATOM   1729  O   ARG A 198      24.815 -35.706   1.947  1.00  0.00      RA0  O  
ATOM   1730  CB  ARG A 198      25.361 -37.657  -0.337  1.00  0.00      RA0  C  
ATOM   1731  CG  ARG A 198      23.929 -38.147  -0.526  1.00  0.00      RA0  C  
ATOM   1732  CD  ARG A 198      23.936 -39.515  -1.189  1.00  0.00      RA0  C  
ATOM   1733  NE  ARG A 198      24.616 -39.400  -2.475  1.00  0.00      RA0  N  
ATOM   1734  CZ  ARG A 198      24.910 -40.501  -3.212  1.00  0.00      RA0  C  
ATOM   1735  NH1 ARG A 198      24.571 -41.723  -2.742  1.00  0.00      RA0  N1+
ATOM   1736  NH2 ARG A 198      25.534 -40.336  -4.395  1.00  0.00      RA0  N  
ATOM   1737  H   ARG A 198      27.197 -36.000   0.824  1.00  0.00      RA0  H  
ATOM   1738  HE  ARG A 198      24.878 -38.476  -2.797  1.00  0.00      RA0  H  
ATOM   1739 HH11 ARG A 198      24.128 -41.823  -1.846  1.00  0.00      RA0  H  
ATOM   1740 HH12 ARG A 198      24.747 -42.568  -3.251  1.00  0.00      RA0  H  
ATOM   1741 HH21 ARG A 198      25.799 -39.396  -4.689  1.00  0.00      RA0  H  
ATOM   1742 HH22 ARG A 198      25.769 -41.071  -5.031  1.00  0.00      RA0  H  
ATOM   1743  N   ILE A 199      23.522 -34.834   0.326  1.00  0.00      RA0  N  
ATOM   1744  CA  ILE A 199      22.609 -34.219   1.277  1.00  0.00      RA0  C  
ATOM   1745  C   ILE A 199      21.217 -34.788   1.083  1.00  0.00      RA0  C  
ATOM   1746  O   ILE A 199      20.666 -34.767  -0.018  1.00  0.00      RA0  O  
ATOM   1747  CB  ILE A 199      22.565 -32.689   1.087  1.00  0.00      RA0  C  
ATOM   1748  CG1 ILE A 199      23.776 -31.959   1.678  1.00  0.00      RA0  C  
ATOM   1749  CG2 ILE A 199      21.280 -32.107   1.680  1.00  0.00      RA0  C  
ATOM   1750  CD1 ILE A 199      25.084 -32.039   0.893  1.00  0.00      RA0  C  
ATOM   1751  H   ILE A 199      23.334 -34.744  -0.654  1.00  0.00      RA0  H  
ATOM   1752  N   LEU A 200      20.685 -35.355   2.153  1.00  0.00      RA0  N  
ATOM   1753  CA  LEU A 200      19.378 -35.981   2.183  1.00  0.00      RA0  C  
ATOM   1754  C   LEU A 200      18.398 -35.212   3.037  1.00  0.00      RA0  C  
ATOM   1755  O   LEU A 200      18.626 -34.995   4.223  1.00  0.00      RA0  O  
ATOM   1756  CB  LEU A 200      19.553 -37.394   2.738  1.00  0.00      RA0  C  
ATOM   1757  CG  LEU A 200      18.245 -38.119   3.050  1.00  0.00      RA0  C  
ATOM   1758  CD1 LEU A 200      17.404 -38.318   1.796  1.00  0.00      RA0  C  
ATOM   1759  CD2 LEU A 200      18.481 -39.434   3.791  1.00  0.00      RA0  C  
ATOM   1760  H   LEU A 200      21.168 -35.277   3.024  1.00  0.00      RA0  H  
ATOM   1761  N   ALA A 201      17.291 -34.801   2.455  1.00  0.00      RA0  N  
ATOM   1762  CA  ALA A 201      16.330 -34.039   3.225  1.00  0.00      RA0  C  
ATOM   1763  C   ALA A 201      15.002 -34.756   3.293  1.00  0.00      RA0  C  
ATOM   1764  O   ALA A 201      14.598 -35.446   2.350  1.00  0.00      RA0  O  
ATOM   1765  CB  ALA A 201      16.092 -32.687   2.574  1.00  0.00      RA0  C  
ATOM   1766  H   ALA A 201      17.059 -35.056   1.515  1.00  0.00      RA0  H  
ATOM   1767  N   SER A 202      14.286 -34.528   4.385  1.00  0.00      RA0  N  
ATOM   1768  CA  SER A 202      12.963 -35.117   4.556  1.00  0.00      RA0  C  
ATOM   1769  C   SER A 202      12.041 -35.002   3.352  1.00  0.00      RA0  C  
ATOM   1770  O   SER A 202      11.971 -33.976   2.677  1.00  0.00      RA0  O  
ATOM   1771  CB  SER A 202      12.402 -34.505   5.829  1.00  0.00      RA0  C  
ATOM   1772  OG  SER A 202      13.507 -34.059   6.629  1.00  0.00      RA0  O  
ATOM   1773  H   SER A 202      14.618 -33.876   5.067  1.00  0.00      RA0  H  
ATOM   1774  HG  SER A 202      14.167 -34.747   6.603  1.00  0.00      RA0  H  
ATOM   1775  N   LYS A 203      11.233 -36.035   3.175  1.00  0.00      RA0  N  
ATOM   1776  CA  LYS A 203      10.237 -36.121   2.117  1.00  0.00      RA0  C  
ATOM   1777  C   LYS A 203       9.280 -34.940   2.074  1.00  0.00      RA0  C  
ATOM   1778  O   LYS A 203       8.672 -34.678   1.029  1.00  0.00      RA0  O  
ATOM   1779  CB  LYS A 203       9.449 -37.422   2.282  1.00  0.00      RA0  C  
ATOM   1780  CG  LYS A 203       8.506 -37.595   3.468  1.00  0.00      RA0  C  
ATOM   1781  CD  LYS A 203       8.442 -39.073   3.863  1.00  0.00      RA0  C  
ATOM   1782  CE  LYS A 203       7.060 -39.575   4.287  1.00  0.00      RA0  C  
ATOM   1783  NZ  LYS A 203       6.248 -39.876   3.098  1.00  0.00      RA0  N1+
ATOM   1784  H   LYS A 203      11.472 -36.864   3.692  1.00  0.00      RA0  H  
ATOM   1785  HZ1 LYS A 203       5.377 -40.364   3.377  1.00  0.00      RA0  H  
ATOM   1786  HZ2 LYS A 203       5.976 -39.005   2.591  1.00  0.00      RA0  H  
ATOM   1787  HZ3 LYS A 203       6.798 -40.505   2.469  1.00  0.00      RA0  H  
ATOM   1788  N   ILE A 204       9.127 -34.216   3.196  1.00  0.00      RA0  N  
ATOM   1789  CA  ILE A 204       8.170 -33.120   3.192  1.00  0.00      RA0  C  
ATOM   1790  C   ILE A 204       8.794 -31.757   2.935  1.00  0.00      RA0  C  
ATOM   1791  O   ILE A 204       8.094 -30.756   3.095  1.00  0.00      RA0  O  
ATOM   1792  CB  ILE A 204       7.319 -33.101   4.461  1.00  0.00      RA0  C  
ATOM   1793  CG1 ILE A 204       8.165 -32.875   5.712  1.00  0.00      RA0  C  
ATOM   1794  CG2 ILE A 204       6.466 -34.367   4.552  1.00  0.00      RA0  C  
ATOM   1795  CD1 ILE A 204       7.279 -32.740   6.948  1.00  0.00      RA0  C  
ATOM   1796  H   ILE A 204       9.744 -34.346   3.967  1.00  0.00      RA0  H  
ATOM   1797  N   VAL A 205      10.078 -31.689   2.554  1.00  0.00      RA0  N  
ATOM   1798  CA  VAL A 205      10.660 -30.379   2.264  1.00  0.00      RA0  C  
ATOM   1799  C   VAL A 205      11.343 -30.285   0.900  1.00  0.00      RA0  C  
ATOM   1800  O   VAL A 205      11.859 -31.266   0.360  1.00  0.00      RA0  O  
ATOM   1801  CB  VAL A 205      11.633 -29.962   3.375  1.00  0.00      RA0  C  
ATOM   1802  CG1 VAL A 205      10.942 -29.938   4.737  1.00  0.00      RA0  C  
ATOM   1803  CG2 VAL A 205      12.873 -30.852   3.404  1.00  0.00      RA0  C  
ATOM   1804  H   VAL A 205      10.651 -32.483   2.332  1.00  0.00      RA0  H  
ATOM   1805  N   ASP A 206      11.381 -29.060   0.387  1.00  0.00      RA0  N  
ATOM   1806  CA  ASP A 206      12.102 -28.695  -0.825  1.00  0.00      RA0  C  
ATOM   1807  C   ASP A 206      13.380 -27.994  -0.419  1.00  0.00      RA0  C  
ATOM   1808  O   ASP A 206      13.449 -27.424   0.681  1.00  0.00      RA0  O  
ATOM   1809  CB  ASP A 206      11.309 -27.710  -1.682  1.00  0.00      RA0  C  
ATOM   1810  CG  ASP A 206       9.940 -28.242  -2.036  1.00  0.00      RA0  C  
ATOM   1811  OD1 ASP A 206       9.801 -29.443  -2.258  1.00  0.00      RA0  O  
ATOM   1812  OD2 ASP A 206       9.007 -27.445  -2.090  1.00  0.00      RA0  O1-
ATOM   1813  H   ASP A 206      10.946 -28.304   0.867  1.00  0.00      RA0  H  
ATOM   1814  N   PHE A 207      14.388 -27.980  -1.294  1.00  0.00      RA0  N  
ATOM   1815  CA  PHE A 207      15.567 -27.219  -0.928  1.00  0.00      RA0  C  
ATOM   1816  C   PHE A 207      16.451 -26.673  -2.043  1.00  0.00      RA0  C  
ATOM   1817  O   PHE A 207      16.433 -27.126  -3.193  1.00  0.00      RA0  O  
ATOM   1818  CB  PHE A 207      16.436 -28.011   0.051  1.00  0.00      RA0  C  
ATOM   1819  CG  PHE A 207      16.887 -29.343  -0.501  1.00  0.00      RA0  C  
ATOM   1820  CD1 PHE A 207      18.160 -29.469  -1.041  1.00  0.00      RA0  C  
ATOM   1821  CD2 PHE A 207      16.048 -30.451  -0.439  1.00  0.00      RA0  C  
ATOM   1822  CE1 PHE A 207      18.606 -30.710  -1.475  1.00  0.00      RA0  C  
ATOM   1823  CE2 PHE A 207      16.494 -31.692  -0.878  1.00  0.00      RA0  C  
ATOM   1824  CZ  PHE A 207      17.784 -31.826  -1.374  1.00  0.00      RA0  C  
ATOM   1825  H   PHE A 207      14.333 -28.439  -2.182  1.00  0.00      RA0  H  
ATOM   1826  N   ASN A 208      17.281 -25.710  -1.639  1.00  0.00      RA0  N  
ATOM   1827  CA  ASN A 208      18.283 -25.079  -2.500  1.00  0.00      RA0  C  
ATOM   1828  C   ASN A 208      19.631 -24.967  -1.789  1.00  0.00      RA0  C  
ATOM   1829  O   ASN A 208      19.688 -24.679  -0.594  1.00  0.00      RA0  O  
ATOM   1830  CB  ASN A 208      17.922 -23.617  -2.755  1.00  0.00      RA0  C  
ATOM   1831  CG  ASN A 208      16.646 -23.380  -3.529  1.00  0.00      RA0  C  
ATOM   1832  ND2 ASN A 208      15.522 -23.570  -2.813  1.00  0.00      RA0  N  
ATOM   1833  OD1 ASN A 208      16.675 -22.973  -4.688  1.00  0.00      RA0  O  
ATOM   1834  H   ASN A 208      17.282 -25.454  -0.666  1.00  0.00      RA0  H  
ATOM   1835 HD21 ASN A 208      14.603 -23.425  -3.179  1.00  0.00      RA0  H  
ATOM   1836 HD22 ASN A 208      15.580 -23.871  -1.858  1.00  0.00      RA0  H  
ATOM   1837  N   ILE A 209      20.719 -25.173  -2.526  1.00  0.00      RA0  N  
ATOM   1838  CA  ILE A 209      22.060 -24.975  -1.966  1.00  0.00      RA0  C  
ATOM   1839  C   ILE A 209      22.741 -23.838  -2.694  1.00  0.00      RA0  C  
ATOM   1840  O   ILE A 209      22.846 -23.875  -3.923  1.00  0.00      RA0  O  
ATOM   1841  CB  ILE A 209      22.890 -26.257  -2.006  1.00  0.00      RA0  C  
ATOM   1842  CG1 ILE A 209      22.003 -27.484  -1.785  1.00  0.00      RA0  C  
ATOM   1843  CG2 ILE A 209      24.013 -26.172  -0.970  1.00  0.00      RA0  C  
ATOM   1844  CD1 ILE A 209      22.791 -28.772  -1.559  1.00  0.00      RA0  C  
ATOM   1845  H   ILE A 209      20.650 -25.358  -3.508  1.00  0.00      RA0  H  
ATOM   1846  N   TYR A 210      23.223 -22.855  -1.934  1.00  0.00      RA0  N  
ATOM   1847  CA  TYR A 210      23.905 -21.694  -2.492  1.00  0.00      RA0  C  
ATOM   1848  C   TYR A 210      25.318 -21.558  -1.933  1.00  0.00      RA0  C  
ATOM   1849  O   TYR A 210      25.554 -21.890  -0.776  1.00  0.00      RA0  O  
ATOM   1850  CB  TYR A 210      23.148 -20.395  -2.165  1.00  0.00      RA0  C  
ATOM   1851  CG  TYR A 210      21.863 -20.204  -2.947  1.00  0.00      RA0  C  
ATOM   1852  CD1 TYR A 210      20.817 -21.113  -2.850  1.00  0.00      RA0  C  
ATOM   1853  CD2 TYR A 210      21.713 -19.079  -3.753  1.00  0.00      RA0  C  
ATOM   1854  CE1 TYR A 210      19.643 -20.901  -3.560  1.00  0.00      RA0  C  
ATOM   1855  CE2 TYR A 210      20.531 -18.862  -4.456  1.00  0.00      RA0  C  
ATOM   1856  CZ  TYR A 210      19.494 -19.783  -4.368  1.00  0.00      RA0  C  
ATOM   1857  OH  TYR A 210      18.322 -19.608  -5.087  1.00  0.00      RA0  O  
ATOM   1858  H   TYR A 210      23.111 -22.939  -0.943  1.00  0.00      RA0  H  
ATOM   1859  HH  TYR A 210      18.176 -18.663  -5.140  1.00  0.00      RA0  H  
ATOM   1860  N   SER A 211      26.249 -20.999  -2.695  1.00  0.00      RA0  N  
ATOM   1861  CA  SER A 211      27.533 -20.642  -2.082  1.00  0.00      RA0  C  
ATOM   1862  C   SER A 211      27.438 -19.220  -1.602  1.00  0.00      RA0  C  
ATOM   1863  O   SER A 211      26.780 -18.411  -2.251  1.00  0.00      RA0  O  
ATOM   1864  CB  SER A 211      28.676 -20.757  -3.096  1.00  0.00      RA0  C  
ATOM   1865  OG  SER A 211      29.934 -20.423  -2.484  1.00  0.00      RA0  O  
ATOM   1866  H   SER A 211      26.017 -20.710  -3.622  1.00  0.00      RA0  H  
ATOM   1867  HG  SER A 211      30.434 -21.233  -2.424  1.00  0.00      RA0  H  
ATOM   1868  N   ASN A 212      28.113 -18.892  -0.499  1.00  0.00      RA0  N  
ATOM   1869  CA  ASN A 212      28.168 -17.503  -0.045  1.00  0.00      RA0  C  
ATOM   1870  C   ASN A 212      29.619 -17.074   0.188  1.00  0.00      RA0  C  
ATOM   1871  O   ASN A 212      29.897 -16.122   0.927  1.00  0.00      RA0  O  
ATOM   1872  CB  ASN A 212      27.320 -17.105   1.158  1.00  0.00      RA0  C  
ATOM   1873  CG  ASN A 212      27.217 -15.593   1.027  1.00  0.00      RA0  C  
ATOM   1874  ND2 ASN A 212      27.003 -14.925   2.177  1.00  0.00      RA0  N  
ATOM   1875  OD1 ASN A 212      27.349 -15.058  -0.069  1.00  0.00      RA0  O  
ATOM   1876  H   ASN A 212      28.649 -19.587  -0.013  1.00  0.00      RA0  H  
ATOM   1877 HD21 ASN A 212      27.001 -13.920   2.183  1.00  0.00      RA0  H  
ATOM   1878 HD22 ASN A 212      26.851 -15.392   3.046  1.00  0.00      RA0  H  
ATOM   1879  N   ASN A 213      30.545 -17.701  -0.540  1.00  0.00      RA0  N  
ATOM   1880  CA  ASN A 213      31.978 -17.425  -0.355  1.00  0.00      RA0  C  
ATOM   1881  C   ASN A 213      32.442 -16.017  -0.685  1.00  0.00      RA0  C  
ATOM   1882  O   ASN A 213      33.443 -15.549  -0.146  1.00  0.00      RA0  O  
ATOM   1883  CB  ASN A 213      32.841 -18.393  -1.184  1.00  0.00      RA0  C  
ATOM   1884  CG  ASN A 213      32.883 -19.777  -0.568  1.00  0.00      RA0  C  
ATOM   1885  ND2 ASN A 213      33.422 -20.721  -1.350  1.00  0.00      RA0  N  
ATOM   1886  OD1 ASN A 213      32.445 -19.992   0.551  1.00  0.00      RA0  O  
ATOM   1887  H   ASN A 213      30.252 -18.445  -1.143  1.00  0.00      RA0  H  
ATOM   1888 HD21 ASN A 213      33.473 -21.672  -1.038  1.00  0.00      RA0  H  
ATOM   1889 HD22 ASN A 213      33.806 -20.536  -2.254  1.00  0.00      RA0  H  
ATOM   1890  N   PHE A 214      31.734 -15.348  -1.579  1.00  0.00      RA0  N  
ATOM   1891  CA  PHE A 214      32.119 -14.013  -1.990  1.00  0.00      RA0  C  
ATOM   1892  C   PHE A 214      31.076 -12.979  -1.583  1.00  0.00      RA0  C  
ATOM   1893  O   PHE A 214      30.996 -11.910  -2.188  1.00  0.00      RA0  O  
ATOM   1894  CB  PHE A 214      32.279 -13.949  -3.517  1.00  0.00      RA0  C  
ATOM   1895  CG  PHE A 214      32.598 -15.308  -4.099  1.00  0.00      RA0  C  
ATOM   1896  CD1 PHE A 214      31.546 -16.085  -4.633  1.00  0.00      RA0  C  
ATOM   1897  CD2 PHE A 214      33.925 -15.787  -4.074  1.00  0.00      RA0  C  
ATOM   1898  CE1 PHE A 214      31.822 -17.374  -5.123  1.00  0.00      RA0  C  
ATOM   1899  CE2 PHE A 214      34.200 -17.074  -4.569  1.00  0.00      RA0  C  
ATOM   1900  CZ  PHE A 214      33.147 -17.856  -5.081  1.00  0.00      RA0  C  
ATOM   1901  H   PHE A 214      30.914 -15.784  -1.946  1.00  0.00      RA0  H  
ATOM   1902  N   ASN A 215      30.227 -13.336  -0.600  1.00  0.00      RA0  N  
ATOM   1903  CA  ASN A 215      29.110 -12.518  -0.076  1.00  0.00      RA0  C  
ATOM   1904  C   ASN A 215      27.934 -12.375  -1.066  1.00  0.00      RA0  C  
ATOM   1905  O   ASN A 215      26.862 -11.877  -0.707  1.00  0.00      RA0  O  
ATOM   1906  CB  ASN A 215      29.497 -11.140   0.464  1.00  0.00      RA0  C  
ATOM   1907  CG  ASN A 215      28.339 -10.637   1.309  1.00  0.00      RA0  C  
ATOM   1908  ND2 ASN A 215      28.045  -9.344   1.143  1.00  0.00      RA0  N  
ATOM   1909  OD1 ASN A 215      27.776 -11.356   2.128  1.00  0.00      RA0  O  
ATOM   1910  H   ASN A 215      30.327 -14.235  -0.173  1.00  0.00      RA0  H  
ATOM   1911 HD21 ASN A 215      27.460  -8.875   1.807  1.00  0.00      RA0  H  
ATOM   1912 HD22 ASN A 215      28.406  -8.798   0.387  1.00  0.00      RA0  H  
ATOM   1913  N   ASN A 216      28.127 -12.858  -2.286  1.00  0.00      RA0  N  
ATOM   1914  CA  ASN A 216      27.116 -12.906  -3.328  1.00  0.00      RA0  C  
ATOM   1915  C   ASN A 216      26.629 -14.342  -3.383  1.00  0.00      RA0  C  
ATOM   1916  O   ASN A 216      27.449 -15.264  -3.392  1.00  0.00      RA0  O  
ATOM   1917  CB  ASN A 216      27.571 -12.164  -4.577  1.00  0.00      RA0  C  
ATOM   1918  CG  ASN A 216      27.399 -10.684  -4.235  1.00  0.00      RA0  C  
ATOM   1919  ND2 ASN A 216      28.264  -9.873  -4.855  1.00  0.00      RA0  N  
ATOM   1920  OD1 ASN A 216      26.557 -10.277  -3.437  1.00  0.00      RA0  O  
ATOM   1921  H   ASN A 216      28.970 -13.360  -2.448  1.00  0.00      RA0  H  
ATOM   1922 HD21 ASN A 216      28.102  -8.889  -4.765  1.00  0.00      RA0  H  
ATOM   1923 HD22 ASN A 216      29.064 -10.183  -5.358  1.00  0.00      RA0  H  
ATOM   1924  N   LEU A 217      25.326 -14.560  -3.391  1.00  0.00      RA0  N  
ATOM   1925  CA  LEU A 217      24.873 -15.944  -3.404  1.00  0.00      RA0  C  
ATOM   1926  C   LEU A 217      24.864 -16.548  -4.789  1.00  0.00      RA0  C  
ATOM   1927  O   LEU A 217      24.352 -15.956  -5.740  1.00  0.00      RA0  O  
ATOM   1928  CB  LEU A 217      23.468 -16.033  -2.817  1.00  0.00      RA0  C  
ATOM   1929  CG  LEU A 217      23.398 -15.785  -1.313  1.00  0.00      RA0  C  
ATOM   1930  CD1 LEU A 217      21.960 -15.568  -0.846  1.00  0.00      RA0  C  
ATOM   1931  CD2 LEU A 217      24.059 -16.918  -0.533  1.00  0.00      RA0  C  
ATOM   1932  H   LEU A 217      24.694 -13.839  -3.671  1.00  0.00      RA0  H  
ATOM   1933  N   VAL A 218      25.373 -17.764  -4.888  1.00  0.00      RA0  N  
ATOM   1934  CA  VAL A 218      25.331 -18.471  -6.157  1.00  0.00      RA0  C  
ATOM   1935  C   VAL A 218      24.636 -19.798  -5.995  1.00  0.00      RA0  C  
ATOM   1936  O   VAL A 218      25.118 -20.663  -5.266  1.00  0.00      RA0  O  
ATOM   1937  CB  VAL A 218      26.703 -18.623  -6.821  1.00  0.00      RA0  C  
ATOM   1938  CG1 VAL A 218      26.487 -18.717  -8.335  1.00  0.00      RA0  C  
ATOM   1939  CG2 VAL A 218      27.689 -17.501  -6.472  1.00  0.00      RA0  C  
ATOM   1940  H   VAL A 218      25.814 -18.139  -4.069  1.00  0.00      RA0  H  
ATOM   1941  N   LYS A 219      23.496 -19.973  -6.657  1.00  0.00      RA0  N  
ATOM   1942  CA  LYS A 219      22.788 -21.236  -6.500  1.00  0.00      RA0  C  
ATOM   1943  C   LYS A 219      23.632 -22.324  -7.131  1.00  0.00      RA0  C  
ATOM   1944  O   LYS A 219      24.106 -22.168  -8.257  1.00  0.00      RA0  O  
ATOM   1945  CB  LYS A 219      21.408 -21.193  -7.172  1.00  0.00      RA0  C  
ATOM   1946  CG  LYS A 219      20.731 -22.568  -7.310  1.00  0.00      RA0  C  
ATOM   1947  CD  LYS A 219      19.318 -22.612  -6.744  1.00  0.00      RA0  C  
ATOM   1948  CE  LYS A 219      18.357 -21.675  -7.471  1.00  0.00      RA0  C  
ATOM   1949  NZ  LYS A 219      17.184 -21.480  -6.615  1.00  0.00      RA0  N1+
ATOM   1950  H   LYS A 219      23.210 -19.278  -7.314  1.00  0.00      RA0  H  
ATOM   1951  HZ1 LYS A 219      16.474 -20.879  -7.066  1.00  0.00      RA0  H  
ATOM   1952  HZ2 LYS A 219      16.744 -22.405  -6.385  1.00  0.00      RA0  H  
ATOM   1953  HZ3 LYS A 219      17.481 -21.047  -5.713  1.00  0.00      RA0  H  
ATOM   1954  N   LEU A 220      23.836 -23.406  -6.404  1.00  0.00      RA0  N  
ATOM   1955  CA  LEU A 220      24.626 -24.515  -6.893  1.00  0.00      RA0  C  
ATOM   1956  C   LEU A 220      23.714 -25.670  -7.292  1.00  0.00      RA0  C  
ATOM   1957  O   LEU A 220      23.866 -26.243  -8.372  1.00  0.00      RA0  O  
ATOM   1958  CB  LEU A 220      26.006 -24.768  -6.274  1.00  0.00      RA0  C  
ATOM   1959  CG  LEU A 220      26.275 -25.395  -4.919  1.00  0.00      RA0  C  
ATOM   1960  CD1 LEU A 220      27.730 -25.863  -4.901  1.00  0.00      RA0  C  
ATOM   1961  CD2 LEU A 220      26.046 -24.444  -3.754  1.00  0.00      RA0  C  
ATOM   1962  H   LEU A 220      23.474 -23.389  -5.484  1.00  0.00      RA0  H  
ATOM   1963  N   GLU A 221      22.757 -25.985  -6.409  1.00  0.00      RA0  N  
ATOM   1964  CA  GLU A 221      21.813 -27.096  -6.608  1.00  0.00      RA0  C  
ATOM   1965  C   GLU A 221      20.402 -26.802  -6.109  1.00  0.00      RA0  C  
ATOM   1966  O   GLU A 221      20.185 -25.940  -5.251  1.00  0.00      RA0  O  
ATOM   1967  CB  GLU A 221      22.244 -28.407  -5.931  1.00  0.00      RA0  C  
ATOM   1968  CG  GLU A 221      23.720 -28.670  -5.609  1.00  0.00      RA0  C  
ATOM   1969  CD  GLU A 221      24.621 -28.796  -6.828  1.00  0.00      RA0  C  
ATOM   1970  OE1 GLU A 221      24.199 -29.296  -7.865  1.00  0.00      RA0  O  
ATOM   1971  OE2 GLU A 221      25.773 -28.378  -6.749  1.00  0.00      RA0  O1-
ATOM   1972  H   GLU A 221      22.720 -25.465  -5.556  1.00  0.00      RA0  H  
ATOM   1973  N   GLN A 222      19.445 -27.572  -6.625  1.00  0.00      RA0  N  
ATOM   1974  CA  GLN A 222      18.040 -27.479  -6.214  1.00  0.00      RA0  C  
ATOM   1975  C   GLN A 222      17.307 -28.810  -6.312  1.00  0.00      RA0  C  
ATOM   1976  O   GLN A 222      17.498 -29.571  -7.263  1.00  0.00      RA0  O  
ATOM   1977  CB  GLN A 222      17.323 -26.375  -7.005  1.00  0.00      RA0  C  
ATOM   1978  CG  GLN A 222      16.019 -25.905  -6.354  1.00  0.00      RA0  C  
ATOM   1979  CD  GLN A 222      15.398 -24.791  -7.175  1.00  0.00      RA0  C  
ATOM   1980  NE2 GLN A 222      14.265 -25.166  -7.791  1.00  0.00      RA0  N  
ATOM   1981  OE1 GLN A 222      15.898 -23.668  -7.249  1.00  0.00      RA0  O  
ATOM   1982  H   GLN A 222      19.657 -28.287  -7.292  1.00  0.00      RA0  H  
ATOM   1983 HE21 GLN A 222      13.732 -24.555  -8.376  1.00  0.00      RA0  H  
ATOM   1984 HE22 GLN A 222      13.914 -26.097  -7.670  1.00  0.00      RA0  H  
ATOM   1985  N   SER A 223      16.440 -29.067  -5.337  1.00  0.00      RA0  N  
ATOM   1986  CA  SER A 223      15.638 -30.283  -5.326  1.00  0.00      RA0  C  
ATOM   1987  C   SER A 223      14.236 -30.055  -4.771  1.00  0.00      RA0  C  
ATOM   1988  O   SER A 223      14.045 -29.385  -3.756  1.00  0.00      RA0  O  
ATOM   1989  CB  SER A 223      16.439 -31.405  -4.650  1.00  0.00      RA0  C  
ATOM   1990  OG  SER A 223      16.144 -32.676  -5.246  1.00  0.00      RA0  O  
ATOM   1991  H   SER A 223      16.291 -28.445  -4.565  1.00  0.00      RA0  H  
ATOM   1992  HG  SER A 223      16.879 -33.250  -5.059  1.00  0.00      RA0  H  
ATOM   1993  N   LEU A 224      13.240 -30.609  -5.454  1.00  0.00      RA0  N  
ATOM   1994  CA  LEU A 224      11.855 -30.509  -5.001  1.00  0.00      RA0  C  
ATOM   1995  C   LEU A 224      11.424 -31.877  -4.529  1.00  0.00      RA0  C  
ATOM   1996  O   LEU A 224      11.902 -32.875  -5.075  1.00  0.00      RA0  O  
ATOM   1997  CB  LEU A 224      10.956 -30.008  -6.131  1.00  0.00      RA0  C  
ATOM   1998  CG  LEU A 224      11.404 -28.652  -6.685  1.00  0.00      RA0  C  
ATOM   1999  CD1 LEU A 224      10.584 -28.244  -7.909  1.00  0.00      RA0  C  
ATOM   2000  CD2 LEU A 224      11.410 -27.560  -5.614  1.00  0.00      RA0  C  
ATOM   2001  H   LEU A 224      13.431 -31.299  -6.152  1.00  0.00      RA0  H  
ATOM   2002  N   GLY A 225      10.555 -31.950  -3.531  1.00  0.00      RA0  N  
ATOM   2003  CA  GLY A 225      10.157 -33.255  -3.052  1.00  0.00      RA0  C  
ATOM   2004  C   GLY A 225       8.761 -33.735  -3.427  1.00  0.00      RA0  C  
ATOM   2005  O   GLY A 225       7.967 -33.009  -4.026  1.00  0.00      RA0  O  
ATOM   2006  H   GLY A 225      10.110 -31.122  -3.180  1.00  0.00      RA0  H  
ATOM   2007  N   ASP A 226       8.473 -34.972  -3.007  1.00  0.00      RA0  N  
ATOM   2008  CA  ASP A 226       7.189 -35.641  -3.231  1.00  0.00      RA0  C  
ATOM   2009  C   ASP A 226       6.232 -35.695  -2.032  1.00  0.00      RA0  C  
ATOM   2010  O   ASP A 226       5.025 -35.844  -2.219  1.00  0.00      RA0  O  
ATOM   2011  CB  ASP A 226       7.369 -37.024  -3.876  1.00  0.00      RA0  C  
ATOM   2012  CG  ASP A 226       8.718 -37.629  -3.543  1.00  0.00      RA0  C  
ATOM   2013  OD1 ASP A 226       9.726 -37.166  -4.066  1.00  0.00      RA0  O  
ATOM   2014  OD2 ASP A 226       8.787 -38.604  -2.803  1.00  0.00      RA0  O1-
ATOM   2015  H   ASP A 226       9.200 -35.517  -2.589  1.00  0.00      RA0  H  
ATOM   2016  N   GLY A 227       6.762 -35.717  -0.800  1.00  0.00      RA0  N  
ATOM   2017  CA  GLY A 227       5.932 -35.980   0.383  1.00  0.00      RA0  C  
ATOM   2018  C   GLY A 227       5.790 -37.494   0.619  1.00  0.00      RA0  C  
ATOM   2019  O   GLY A 227       5.113 -37.936   1.551  1.00  0.00      RA0  O  
ATOM   2020  H   GLY A 227       7.736 -35.530  -0.665  1.00  0.00      RA0  H  
ATOM   2021  N   VAL A 228       6.458 -38.275  -0.233  1.00  0.00      RA0  N  
ATOM   2022  CA  VAL A 228       6.431 -39.736  -0.226  1.00  0.00      RA0  C  
ATOM   2023  C   VAL A 228       7.722 -40.383   0.289  1.00  0.00      RA0  C  
ATOM   2024  O   VAL A 228       7.683 -41.262   1.151  1.00  0.00      RA0  O  
ATOM   2025  CB  VAL A 228       6.088 -40.259  -1.623  1.00  0.00      RA0  C  
ATOM   2026  CG1 VAL A 228       6.015 -41.787  -1.650  1.00  0.00      RA0  C  
ATOM   2027  CG2 VAL A 228       4.806 -39.610  -2.145  1.00  0.00      RA0  C  
ATOM   2028  H   VAL A 228       7.036 -37.864  -0.941  1.00  0.00      RA0  H  
ATOM   2029  N   LYS A 229       8.859 -39.948  -0.251  1.00  0.00      RA0  N  
ATOM   2030  CA  LYS A 229      10.172 -40.513   0.065  1.00  0.00      RA0  C  
ATOM   2031  C   LYS A 229      11.167 -39.396   0.324  1.00  0.00      RA0  C  
ATOM   2032  O   LYS A 229      10.957 -38.285  -0.130  1.00  0.00      RA0  O  
ATOM   2033  CB  LYS A 229      10.638 -41.483  -1.020  1.00  0.00      RA0  C  
ATOM   2034  CG  LYS A 229      11.273 -40.746  -2.186  1.00  0.00      RA0  C  
ATOM   2035  CD  LYS A 229      11.014 -41.391  -3.540  1.00  0.00      RA0  C  
ATOM   2036  CE  LYS A 229      11.543 -40.443  -4.604  1.00  0.00      RA0  C  
ATOM   2037  NZ  LYS A 229      11.258 -39.085  -4.137  1.00  0.00      RA0  N1+
ATOM   2038  H   LYS A 229       8.890 -39.186  -0.905  1.00  0.00      RA0  H  
ATOM   2039  HZ1 LYS A 229      11.340 -38.370  -4.886  1.00  0.00      RA0  H  
ATOM   2040  HZ2 LYS A 229      10.279 -38.965  -3.783  1.00  0.00      RA0  H  
ATOM   2041  HZ3 LYS A 229      11.884 -38.777  -3.371  1.00  0.00      RA0  H  
ATOM   2042  N   ASP A 230      12.230 -39.661   1.067  1.00  0.00      RA0  N  
ATOM   2043  CA  ASP A 230      13.213 -38.607   1.335  1.00  0.00      RA0  C  
ATOM   2044  C   ASP A 230      14.015 -38.316   0.051  1.00  0.00      RA0  C  
ATOM   2045  O   ASP A 230      14.061 -39.167  -0.843  1.00  0.00      RA0  O  
ATOM   2046  CB  ASP A 230      13.968 -38.974   2.612  1.00  0.00      RA0  C  
ATOM   2047  CG  ASP A 230      12.932 -39.126   3.720  1.00  0.00      RA0  C  
ATOM   2048  OD1 ASP A 230      12.732 -38.184   4.484  1.00  0.00      RA0  O  
ATOM   2049  OD2 ASP A 230      12.295 -40.176   3.803  1.00  0.00      RA0  O1-
ATOM   2050  H   ASP A 230      12.345 -40.519   1.568  1.00  0.00      RA0  H  
ATOM   2051  N   HIS A 231      14.633 -37.123  -0.050  1.00  0.00      RA0  N  
ATOM   2052  CA  HIS A 231      15.308 -36.734  -1.299  1.00  0.00      RA0  C  
ATOM   2053  C   HIS A 231      16.777 -36.374  -1.176  1.00  0.00      RA0  C  
ATOM   2054  O   HIS A 231      17.178 -35.615  -0.292  1.00  0.00      RA0  O  
ATOM   2055  CB  HIS A 231      14.564 -35.580  -1.982  1.00  0.00      RA0  C  
ATOM   2056  CG  HIS A 231      13.920 -36.086  -3.250  1.00  0.00      RA0  C  
ATOM   2057  CD2 HIS A 231      14.012 -37.377  -3.777  1.00  0.00      RA0  C  
ATOM   2058  ND1 HIS A 231      13.141 -35.347  -4.064  1.00  0.00      RA0  N  
ATOM   2059  CE1 HIS A 231      12.742 -36.154  -5.094  1.00  0.00      RA0  C  
ATOM   2060  NE2 HIS A 231      13.275 -37.410  -4.917  1.00  0.00      RA0  N  
ATOM   2061  H   HIS A 231      14.632 -36.487   0.727  1.00  0.00      RA0  H  
ATOM   2062  HD1 HIS A 231      12.886 -34.399  -3.972  1.00  0.00      RA0  H  
ATOM   2063  N   TYR A 232      17.574 -36.910  -2.101  1.00  0.00      RA0  N  
ATOM   2064  CA  TYR A 232      19.017 -36.715  -2.093  1.00  0.00      RA0  C  
ATOM   2065  C   TYR A 232      19.535 -35.797  -3.196  1.00  0.00      RA0  C  
ATOM   2066  O   TYR A 232      19.036 -35.829  -4.323  1.00  0.00      RA0  O  
ATOM   2067  CB  TYR A 232      19.771 -38.032  -2.318  1.00  0.00      RA0  C  
ATOM   2068  CG  TYR A 232      19.408 -39.151  -1.370  1.00  0.00      RA0  C  
ATOM   2069  CD1 TYR A 232      18.231 -39.873  -1.537  1.00  0.00      RA0  C  
ATOM   2070  CD2 TYR A 232      20.289 -39.493  -0.351  1.00  0.00      RA0  C  
ATOM   2071  CE1 TYR A 232      17.949 -40.951  -0.706  1.00  0.00      RA0  C  
ATOM   2072  CE2 TYR A 232      20.015 -40.578   0.472  1.00  0.00      RA0  C  
ATOM   2073  CZ  TYR A 232      18.847 -41.309   0.292  1.00  0.00      RA0  C  
ATOM   2074  OH  TYR A 232      18.583 -42.390   1.107  1.00  0.00      RA0  O  
ATOM   2075  H   TYR A 232      17.180 -37.379  -2.890  1.00  0.00      RA0  H  
ATOM   2076  HH  TYR A 232      17.667 -42.627   1.034  1.00  0.00      RA0  H  
ATOM   2077  N   VAL A 233      20.625 -35.095  -2.894  1.00  0.00      RA0  N  
ATOM   2078  CA  VAL A 233      21.394 -34.374  -3.904  1.00  0.00      RA0  C  
ATOM   2079  C   VAL A 233      22.879 -34.654  -3.706  1.00  0.00      RA0  C  
ATOM   2080  O   VAL A 233      23.377 -34.631  -2.578  1.00  0.00      RA0  O  
ATOM   2081  CB  VAL A 233      21.072 -32.873  -3.879  1.00  0.00      RA0  C  
ATOM   2082  CG1 VAL A 233      21.508 -32.216  -2.571  1.00  0.00      RA0  C  
ATOM   2083  CG2 VAL A 233      21.645 -32.162  -5.105  1.00  0.00      RA0  C  
ATOM   2084  H   VAL A 233      20.959 -35.056  -1.949  1.00  0.00      RA0  H  
ATOM   2085  N   ASP A 234      23.594 -34.868  -4.806  1.00  0.00      RA0  N  
ATOM   2086  CA  ASP A 234      25.045 -35.005  -4.760  1.00  0.00      RA0  C  
ATOM   2087  C   ASP A 234      25.693 -33.728  -5.262  1.00  0.00      RA0  C  
ATOM   2088  O   ASP A 234      25.418 -33.293  -6.381  1.00  0.00      RA0  O  
ATOM   2089  CB  ASP A 234      25.393 -36.086  -5.788  1.00  0.00      RA0  C  
ATOM   2090  CG  ASP A 234      25.989 -37.372  -5.244  1.00  0.00      RA0  C  
ATOM   2091  OD1 ASP A 234      26.131 -37.539  -4.046  1.00  0.00      RA0  O  
ATOM   2092  OD2 ASP A 234      26.334 -38.242  -6.042  1.00  0.00      RA0  O1-
ATOM   2093  H   ASP A 234      23.182 -34.736  -5.706  1.00  0.00      RA0  H  
ATOM   2094  N   ILE A 235      26.527 -33.119  -4.433  1.00  0.00      RA0  N  
ATOM   2095  CA  ILE A 235      27.144 -31.852  -4.782  1.00  0.00      RA0  C  
ATOM   2096  C   ILE A 235      28.641 -31.811  -4.430  1.00  0.00      RA0  C  
ATOM   2097  O   ILE A 235      29.068 -32.322  -3.395  1.00  0.00      RA0  O  
ATOM   2098  CB  ILE A 235      26.336 -30.804  -4.013  1.00  0.00      RA0  C  
ATOM   2099  CG1 ILE A 235      27.055 -29.474  -3.853  1.00  0.00      RA0  C  
ATOM   2100  CG2 ILE A 235      25.895 -31.366  -2.660  1.00  0.00      RA0  C  
ATOM   2101  CD1 ILE A 235      26.227 -28.533  -2.978  1.00  0.00      RA0  C  
ATOM   2102  H   ILE A 235      26.762 -33.540  -3.552  1.00  0.00      RA0  H  
ATOM   2103  N   SER A 236      29.444 -31.206  -5.304  1.00  0.00      RA0  N  
ATOM   2104  CA  SER A 236      30.881 -31.063  -5.045  1.00  0.00      RA0  C  
ATOM   2105  C   SER A 236      31.168 -29.711  -4.408  1.00  0.00      RA0  C  
ATOM   2106  O   SER A 236      30.824 -28.675  -4.983  1.00  0.00      RA0  O  
ATOM   2107  CB  SER A 236      31.643 -31.255  -6.350  1.00  0.00      RA0  C  
ATOM   2108  OG  SER A 236      31.167 -32.435  -7.020  1.00  0.00      RA0  O  
ATOM   2109  H   SER A 236      29.042 -30.764  -6.103  1.00  0.00      RA0  H  
ATOM   2110  HG  SER A 236      31.714 -32.522  -7.791  1.00  0.00      RA0  H  
ATOM   2111  N   LEU A 237      31.732 -29.726  -3.201  1.00  0.00      RA0  N  
ATOM   2112  CA  LEU A 237      31.958 -28.485  -2.463  1.00  0.00      RA0  C  
ATOM   2113  C   LEU A 237      33.444 -28.214  -2.165  1.00  0.00      RA0  C  
ATOM   2114  O   LEU A 237      34.259 -29.129  -1.965  1.00  0.00      RA0  O  
ATOM   2115  CB  LEU A 237      31.174 -28.541  -1.156  1.00  0.00      RA0  C  
ATOM   2116  CG  LEU A 237      29.675 -28.432  -1.406  1.00  0.00      RA0  C  
ATOM   2117  CD1 LEU A 237      28.816 -28.943  -0.250  1.00  0.00      RA0  C  
ATOM   2118  CD2 LEU A 237      29.319 -27.006  -1.804  1.00  0.00      RA0  C  
ATOM   2119  H   LEU A 237      32.035 -30.602  -2.821  1.00  0.00      RA0  H  
ATOM   2120  N   ASP A 238      33.792 -26.933  -2.160  1.00  0.00      RA0  N  
ATOM   2121  CA  ASP A 238      35.136 -26.466  -1.837  1.00  0.00      RA0  C  
ATOM   2122  C   ASP A 238      35.153 -25.981  -0.402  1.00  0.00      RA0  C  
ATOM   2123  O   ASP A 238      34.090 -25.654   0.117  1.00  0.00      RA0  O  
ATOM   2124  CB  ASP A 238      35.628 -25.424  -2.842  1.00  0.00      RA0  C  
ATOM   2125  CG  ASP A 238      36.326 -26.121  -4.003  1.00  0.00      RA0  C  
ATOM   2126  OD1 ASP A 238      36.251 -27.346  -4.114  1.00  0.00      RA0  O  
ATOM   2127  OD2 ASP A 238      36.972 -25.435  -4.789  1.00  0.00      RA0  O1-
ATOM   2128  H   ASP A 238      33.098 -26.236  -2.328  1.00  0.00      RA0  H  
ATOM   2129  N   ALA A 239      36.311 -25.863   0.239  1.00  0.00      RA0  N  
ATOM   2130  CA  ALA A 239      36.262 -25.323   1.582  1.00  0.00      RA0  C  
ATOM   2131  C   ALA A 239      35.625 -23.947   1.521  1.00  0.00      RA0  C  
ATOM   2132  O   ALA A 239      35.865 -23.188   0.575  1.00  0.00      RA0  O  
ATOM   2133  CB  ALA A 239      37.672 -25.185   2.153  1.00  0.00      RA0  C  
ATOM   2134  H   ALA A 239      37.177 -26.064  -0.210  1.00  0.00      RA0  H  
ATOM   2135  N   GLY A 240      34.809 -23.628   2.514  1.00  0.00      RA0  N  
ATOM   2136  CA  GLY A 240      34.112 -22.356   2.532  1.00  0.00      RA0  C  
ATOM   2137  C   GLY A 240      32.728 -22.474   3.158  1.00  0.00      RA0  C  
ATOM   2138  O   GLY A 240      32.445 -23.395   3.936  1.00  0.00      RA0  O  
ATOM   2139  H   GLY A 240      34.607 -24.267   3.256  1.00  0.00      RA0  H  
ATOM   2140  N   GLN A 241      31.880 -21.496   2.857  1.00  0.00      RA0  N  
ATOM   2141  CA  GLN A 241      30.537 -21.445   3.422  1.00  0.00      RA0  C  
ATOM   2142  C   GLN A 241      29.445 -21.546   2.368  1.00  0.00      RA0  C  
ATOM   2143  O   GLN A 241      29.472 -20.846   1.341  1.00  0.00      RA0  O  
ATOM   2144  CB  GLN A 241      30.409 -20.166   4.246  1.00  0.00      RA0  C  
ATOM   2145  CG  GLN A 241      29.045 -19.957   4.901  1.00  0.00      RA0  C  
ATOM   2146  CD  GLN A 241      29.095 -18.696   5.736  1.00  0.00      RA0  C  
ATOM   2147  NE2 GLN A 241      29.547 -17.619   5.065  1.00  0.00      RA0  N  
ATOM   2148  OE1 GLN A 241      28.761 -18.698   6.922  1.00  0.00      RA0  O  
ATOM   2149  H   GLN A 241      32.111 -20.832   2.145  1.00  0.00      RA0  H  
ATOM   2150 HE21 GLN A 241      29.698 -16.723   5.485  1.00  0.00      RA0  H  
ATOM   2151 HE22 GLN A 241      29.782 -17.664   4.090  1.00  0.00      RA0  H  
ATOM   2152  N   TYR A 242      28.488 -22.424   2.651  1.00  0.00      RA0  N  
ATOM   2153  CA  TYR A 242      27.355 -22.667   1.778  1.00  0.00      RA0  C  
ATOM   2154  C   TYR A 242      26.074 -22.522   2.577  1.00  0.00      RA0  C  
ATOM   2155  O   TYR A 242      26.073 -22.721   3.791  1.00  0.00      RA0  O  
ATOM   2156  CB  TYR A 242      27.489 -24.064   1.161  1.00  0.00      RA0  C  
ATOM   2157  CG  TYR A 242      28.830 -24.135   0.468  1.00  0.00      RA0  C  
ATOM   2158  CD1 TYR A 242      29.927 -24.728   1.129  1.00  0.00      RA0  C  
ATOM   2159  CD2 TYR A 242      28.954 -23.560  -0.811  1.00  0.00      RA0  C  
ATOM   2160  CE1 TYR A 242      31.197 -24.661   0.531  1.00  0.00      RA0  C  
ATOM   2161  CE2 TYR A 242      30.220 -23.498  -1.409  1.00  0.00      RA0  C  
ATOM   2162  CZ  TYR A 242      31.328 -24.020  -0.719  1.00  0.00      RA0  C  
ATOM   2163  OH  TYR A 242      32.571 -23.879  -1.296  1.00  0.00      RA0  O  
ATOM   2164  H   TYR A 242      28.489 -22.912   3.529  1.00  0.00      RA0  H  
ATOM   2165  HH  TYR A 242      33.222 -24.312  -0.747  1.00  0.00      RA0  H  
ATOM   2166  N   VAL A 243      24.987 -22.165   1.919  1.00  0.00      RA0  N  
ATOM   2167  CA  VAL A 243      23.731 -22.070   2.636  1.00  0.00      RA0  C  
ATOM   2168  C   VAL A 243      22.715 -23.016   2.033  1.00  0.00      RA0  C  
ATOM   2169  O   VAL A 243      22.488 -23.026   0.822  1.00  0.00      RA0  O  
ATOM   2170  CB  VAL A 243      23.191 -20.637   2.614  1.00  0.00      RA0  C  
ATOM   2171  CG1 VAL A 243      21.884 -20.542   3.404  1.00  0.00      RA0  C  
ATOM   2172  CG2 VAL A 243      24.233 -19.632   3.111  1.00  0.00      RA0  C  
ATOM   2173  H   VAL A 243      24.962 -22.080   0.926  1.00  0.00      RA0  H  
ATOM   2174  N   LEU A 244      22.150 -23.852   2.886  1.00  0.00      RA0  N  
ATOM   2175  CA  LEU A 244      21.135 -24.806   2.501  1.00  0.00      RA0  C  
ATOM   2176  C   LEU A 244      19.795 -24.273   2.966  1.00  0.00      RA0  C  
ATOM   2177  O   LEU A 244      19.571 -24.073   4.162  1.00  0.00      RA0  O  
ATOM   2178  CB  LEU A 244      21.499 -26.134   3.153  1.00  0.00      RA0  C  
ATOM   2179  CG  LEU A 244      20.534 -27.285   2.904  1.00  0.00      RA0  C  
ATOM   2180  CD1 LEU A 244      20.195 -27.461   1.426  1.00  0.00      RA0  C  
ATOM   2181  CD2 LEU A 244      21.088 -28.569   3.515  1.00  0.00      RA0  C  
ATOM   2182  H   LEU A 244      22.324 -23.755   3.865  1.00  0.00      RA0  H  
ATOM   2183  N   VAL A 245      18.910 -24.008   2.026  1.00  0.00      RA0  N  
ATOM   2184  CA  VAL A 245      17.640 -23.416   2.387  1.00  0.00      RA0  C  
ATOM   2185  C   VAL A 245      16.542 -24.442   2.229  1.00  0.00      RA0  C  
ATOM   2186  O   VAL A 245      16.398 -25.043   1.164  1.00  0.00      RA0  O  
ATOM   2187  CB  VAL A 245      17.349 -22.205   1.502  1.00  0.00      RA0  C  
ATOM   2188  CG1 VAL A 245      16.108 -21.453   1.987  1.00  0.00      RA0  C  
ATOM   2189  CG2 VAL A 245      18.578 -21.304   1.388  1.00  0.00      RA0  C  
ATOM   2190  H   VAL A 245      19.075 -24.278   1.081  1.00  0.00      RA0  H  
ATOM   2191  N   MET A 246      15.798 -24.660   3.310  1.00  0.00      RA0  N  
ATOM   2192  CA  MET A 246      14.707 -25.627   3.351  1.00  0.00      RA0  C  
ATOM   2193  C   MET A 246      13.343 -24.971   3.501  1.00  0.00      RA0  C  
ATOM   2194  O   MET A 246      13.183 -23.974   4.218  1.00  0.00      RA0  O  
ATOM   2195  CB  MET A 246      14.903 -26.549   4.550  1.00  0.00      RA0  C  
ATOM   2196  CG  MET A 246      16.101 -27.480   4.435  1.00  0.00      RA0  C  
ATOM   2197  SD  MET A 246      15.795 -28.798   3.258  1.00  0.00      RA0  S  
ATOM   2198  CE  MET A 246      17.452 -29.485   3.248  1.00  0.00      RA0  C  
ATOM   2199  H   MET A 246      15.934 -24.074   4.111  1.00  0.00      RA0  H  
ATOM   2200  N   LYS A 247      12.337 -25.598   2.897  1.00  0.00      RA0  N  
ATOM   2201  CA  LYS A 247      10.945 -25.192   3.109  1.00  0.00      RA0  C  
ATOM   2202  C   LYS A 247       9.994 -26.379   2.977  1.00  0.00      RA0  C  
ATOM   2203  O   LYS A 247      10.113 -27.182   2.056  1.00  0.00      RA0  O  
ATOM   2204  CB  LYS A 247      10.447 -23.996   2.290  1.00  0.00      RA0  C  
ATOM   2205  CG  LYS A 247       9.075 -23.588   2.844  1.00  0.00      RA0  C  
ATOM   2206  CD  LYS A 247       8.145 -22.866   1.878  1.00  0.00      RA0  C  
ATOM   2207  CE  LYS A 247       6.751 -22.713   2.493  1.00  0.00      RA0  C  
ATOM   2208  NZ  LYS A 247       6.260 -24.015   2.966  1.00  0.00      RA0  N1+
ATOM   2209  H   LYS A 247      12.504 -26.373   2.277  1.00  0.00      RA0  H  
ATOM   2210  HZ1 LYS A 247       5.224 -23.999   3.042  1.00  0.00      RA0  H  
ATOM   2211  HZ2 LYS A 247       6.563 -24.770   2.312  1.00  0.00      RA0  H  
ATOM   2212  HZ3 LYS A 247       6.638 -24.254   3.908  1.00  0.00      RA0  H  
ATOM   2213  N   ALA A 248       9.036 -26.505   3.887  1.00  0.00      RA0  N  
ATOM   2214  CA  ALA A 248       8.075 -27.592   3.765  1.00  0.00      RA0  C  
ATOM   2215  C   ALA A 248       7.284 -27.436   2.472  1.00  0.00      RA0  C  
ATOM   2216  O   ALA A 248       6.990 -26.323   2.038  1.00  0.00      RA0  O  
ATOM   2217  CB  ALA A 248       7.118 -27.628   4.954  1.00  0.00      RA0  C  
ATOM   2218  H   ALA A 248       9.074 -25.939   4.711  1.00  0.00      RA0  H  
ATOM   2219  N   ASN A 249       6.900 -28.556   1.883  1.00  0.00      RA0  N  
ATOM   2220  CA  ASN A 249       6.154 -28.564   0.626  1.00  0.00      RA0  C  
ATOM   2221  C   ASN A 249       4.776 -29.183   0.790  1.00  0.00      RA0  C  
ATOM   2222  O   ASN A 249       4.163 -29.659  -0.169  1.00  0.00      RA0  O  
ATOM   2223  CB  ASN A 249       6.879 -29.361  -0.452  1.00  0.00      RA0  C  
ATOM   2224  CG  ASN A 249       7.079 -30.803  -0.022  1.00  0.00      RA0  C  
ATOM   2225  ND2 ASN A 249       8.173 -31.343  -0.582  1.00  0.00      RA0  N  
ATOM   2226  OD1 ASN A 249       6.360 -31.376   0.797  1.00  0.00      RA0  O  
ATOM   2227  H   ASN A 249       7.127 -29.449   2.272  1.00  0.00      RA0  H  
ATOM   2228 HD21 ASN A 249       8.517 -32.263  -0.401  1.00  0.00      RA0  H  
ATOM   2229 HD22 ASN A 249       8.684 -30.756  -1.227  1.00  0.00      RA0  H  
ATOM   2230  N   SER A 250       4.306 -29.168   2.024  1.00  0.00      RA0  N  
ATOM   2231  CA  SER A 250       3.013 -29.706   2.395  1.00  0.00      RA0  C  
ATOM   2232  C   SER A 250       2.429 -28.904   3.543  1.00  0.00      RA0  C  
ATOM   2233  O   SER A 250       2.926 -27.831   3.867  1.00  0.00      RA0  O  
ATOM   2234  CB  SER A 250       3.244 -31.178   2.759  1.00  0.00      RA0  C  
ATOM   2235  OG  SER A 250       3.712 -31.935   1.637  1.00  0.00      RA0  O  
ATOM   2236  H   SER A 250       4.814 -28.749   2.773  1.00  0.00      RA0  H  
ATOM   2237  HG  SER A 250       4.480 -31.508   1.255  1.00  0.00      RA0  H  
ATOM   2238  N   SER A 251       1.359 -29.416   4.129  1.00  0.00      RA0  N  
ATOM   2239  CA  SER A 251       0.670 -28.722   5.206  1.00  0.00      RA0  C  
ATOM   2240  C   SER A 251       0.334 -29.678   6.330  1.00  0.00      RA0  C  
ATOM   2241  O   SER A 251      -0.455 -30.608   6.168  1.00  0.00      RA0  O  
ATOM   2242  CB  SER A 251      -0.484 -27.973   4.554  1.00  0.00      RA0  C  
ATOM   2243  OG  SER A 251       0.039 -27.375   3.359  1.00  0.00      RA0  O  
ATOM   2244  H   SER A 251       0.921 -30.259   3.817  1.00  0.00      RA0  H  
ATOM   2245  HG  SER A 251       0.899 -27.031   3.579  1.00  0.00      RA0  H  
ATOM   2246  N   TYR A 252       0.953 -29.437   7.475  1.00  0.00      RA0  N  
ATOM   2247  CA  TYR A 252       0.813 -30.281   8.651  1.00  0.00      RA0  C  
ATOM   2248  C   TYR A 252       0.445 -29.482   9.899  1.00  0.00      RA0  C  
ATOM   2249  O   TYR A 252       0.396 -30.027  11.004  1.00  0.00      RA0  O  
ATOM   2250  CB  TYR A 252       2.069 -31.148   8.857  1.00  0.00      RA0  C  
ATOM   2251  CG  TYR A 252       3.340 -30.327   8.935  1.00  0.00      RA0  C  
ATOM   2252  CD1 TYR A 252       3.650 -29.615  10.087  1.00  0.00      RA0  C  
ATOM   2253  CD2 TYR A 252       4.218 -30.292   7.857  1.00  0.00      RA0  C  
ATOM   2254  CE1 TYR A 252       4.802 -28.843  10.159  1.00  0.00      RA0  C  
ATOM   2255  CE2 TYR A 252       5.387 -29.542   7.935  1.00  0.00      RA0  C  
ATOM   2256  CZ  TYR A 252       5.674 -28.805   9.080  1.00  0.00      RA0  C  
ATOM   2257  OH  TYR A 252       6.816 -28.031   9.132  1.00  0.00      RA0  O  
ATOM   2258  H   TYR A 252       1.584 -28.666   7.549  1.00  0.00      RA0  H  
ATOM   2259  HH  TYR A 252       6.979 -27.720  10.022  1.00  0.00      RA0  H  
ATOM   2260  N   SER A 253       0.160 -28.194   9.699  1.00  0.00      RA0  N  
ATOM   2261  CA  SER A 253      -0.130 -27.259  10.784  1.00  0.00      RA0  C  
ATOM   2262  C   SER A 253       0.921 -27.408  11.877  1.00  0.00      RA0  C  
ATOM   2263  O   SER A 253       2.040 -27.821  11.600  1.00  0.00      RA0  O  
ATOM   2264  CB  SER A 253      -1.567 -27.606  11.095  1.00  0.00      RA0  C  
ATOM   2265  OG  SER A 253      -2.127 -27.881   9.802  1.00  0.00      RA0  O  
ATOM   2266  H   SER A 253      -0.045 -27.882   8.779  1.00  0.00      RA0  H  
ATOM   2267  HG  SER A 253      -2.879 -28.442   9.952  1.00  0.00      RA0  H  
ATOM   2268  N   GLY A 254       0.576 -27.053  13.102  1.00  0.00      RA0  N  
ATOM   2269  CA  GLY A 254       1.451 -27.310  14.238  1.00  0.00      RA0  C  
ATOM   2270  C   GLY A 254       2.896 -26.910  13.981  1.00  0.00      RA0  C  
ATOM   2271  O   GLY A 254       3.178 -25.800  13.524  1.00  0.00      RA0  O  
ATOM   2272  H   GLY A 254      -0.312 -26.636  13.276  1.00  0.00      RA0  H  
ATOM   2273  N   ASN A 255       3.797 -27.840  14.325  1.00  0.00      RA0  N  
ATOM   2274  CA  ASN A 255       5.240 -27.689  14.182  1.00  0.00      RA0  C  
ATOM   2275  C   ASN A 255       5.895 -29.051  13.869  1.00  0.00      RA0  C  
ATOM   2276  O   ASN A 255       5.466 -30.081  14.398  1.00  0.00      RA0  O  
ATOM   2277  CB  ASN A 255       5.868 -27.230  15.499  1.00  0.00      RA0  C  
ATOM   2278  CG  ASN A 255       5.843 -25.729  15.645  1.00  0.00      RA0  C  
ATOM   2279  ND2 ASN A 255       4.812 -25.266  16.374  1.00  0.00      RA0  N  
ATOM   2280  OD1 ASN A 255       6.717 -25.030  15.154  1.00  0.00      RA0  O  
ATOM   2281  H   ASN A 255       3.515 -28.763  14.597  1.00  0.00      RA0  H  
ATOM   2282 HD21 ASN A 255       4.689 -24.285  16.525  1.00  0.00      RA0  H  
ATOM   2283 HD22 ASN A 255       4.142 -25.892  16.772  1.00  0.00      RA0  H  
ATOM   2284  N   TYR A 256       6.970 -29.056  13.080  1.00  0.00      RA0  N  
ATOM   2285  CA  TYR A 256       7.724 -30.284  12.806  1.00  0.00      RA0  C  
ATOM   2286  C   TYR A 256       9.210 -29.905  12.613  1.00  0.00      RA0  C  
ATOM   2287  O   TYR A 256       9.495 -28.851  12.043  1.00  0.00      RA0  O  
ATOM   2288  CB  TYR A 256       7.127 -30.959  11.561  1.00  0.00      RA0  C  
ATOM   2289  CG  TYR A 256       7.859 -32.225  11.187  1.00  0.00      RA0  C  
ATOM   2290  CD1 TYR A 256       7.611 -33.410  11.871  1.00  0.00      RA0  C  
ATOM   2291  CD2 TYR A 256       8.788 -32.203  10.154  1.00  0.00      RA0  C  
ATOM   2292  CE1 TYR A 256       8.325 -34.559  11.550  1.00  0.00      RA0  C  
ATOM   2293  CE2 TYR A 256       9.499 -33.353   9.832  1.00  0.00      RA0  C  
ATOM   2294  CZ  TYR A 256       9.281 -34.526  10.541  1.00  0.00      RA0  C  
ATOM   2295  OH  TYR A 256      10.018 -35.654  10.243  1.00  0.00      RA0  O  
ATOM   2296  H   TYR A 256       7.320 -28.233  12.630  1.00  0.00      RA0  H  
ATOM   2297  HH  TYR A 256      10.663 -35.426   9.585  1.00  0.00      RA0  H  
ATOM   2298  N   PRO A 257      10.182 -30.668  13.144  1.00  0.00      RA0  N  
ATOM   2299  CA  PRO A 257      11.604 -30.408  12.996  1.00  0.00      RA0  C  
ATOM   2300  C   PRO A 257      12.111 -30.635  11.596  1.00  0.00      RA0  C  
ATOM   2301  O   PRO A 257      11.608 -31.488  10.869  1.00  0.00      RA0  O  
ATOM   2302  CB  PRO A 257      12.247 -31.340  14.026  1.00  0.00      RA0  C  
ATOM   2303  CG  PRO A 257      11.290 -32.523  14.108  1.00  0.00      RA0  C  
ATOM   2304  CD  PRO A 257       9.934 -31.843  13.976  1.00  0.00      RA0  C  
ATOM   2305  N   TYR A 258      13.169 -29.929  11.246  1.00  0.00      RA0  N  
ATOM   2306  CA  TYR A 258      13.814 -30.239   9.983  1.00  0.00      RA0  C  
ATOM   2307  C   TYR A 258      14.844 -31.316  10.277  1.00  0.00      RA0  C  
ATOM   2308  O   TYR A 258      15.465 -31.297  11.340  1.00  0.00      RA0  O  
ATOM   2309  CB  TYR A 258      14.445 -28.979   9.381  1.00  0.00      RA0  C  
ATOM   2310  CG  TYR A 258      13.403 -28.098   8.715  1.00  0.00      RA0  C  
ATOM   2311  CD1 TYR A 258      12.756 -27.081   9.413  1.00  0.00      RA0  C  
ATOM   2312  CD2 TYR A 258      13.103 -28.295   7.373  1.00  0.00      RA0  C  
ATOM   2313  CE1 TYR A 258      11.837 -26.253   8.766  1.00  0.00      RA0  C  
ATOM   2314  CE2 TYR A 258      12.190 -27.466   6.730  1.00  0.00      RA0  C  
ATOM   2315  CZ  TYR A 258      11.556 -26.439   7.415  1.00  0.00      RA0  C  
ATOM   2316  OH  TYR A 258      10.662 -25.622   6.741  1.00  0.00      RA0  O  
ATOM   2317  H   TYR A 258      13.634 -29.324  11.894  1.00  0.00      RA0  H  
ATOM   2318  HH  TYR A 258      10.421 -24.881   7.299  1.00  0.00      RA0  H  
ATOM   2319  N   SER A 259      15.018 -32.243   9.338  1.00  0.00      RA0  N  
ATOM   2320  CA  SER A 259      16.010 -33.319   9.427  1.00  0.00      RA0  C  
ATOM   2321  C   SER A 259      16.730 -33.436   8.106  1.00  0.00      RA0  C  
ATOM   2322  O   SER A 259      16.106 -33.659   7.051  1.00  0.00      RA0  O  
ATOM   2323  CB  SER A 259      15.261 -34.547   9.896  1.00  0.00      RA0  C  
ATOM   2324  OG  SER A 259      14.550 -34.173  11.086  1.00  0.00      RA0  O  
ATOM   2325  H   SER A 259      14.476 -32.260   8.496  1.00  0.00      RA0  H  
ATOM   2326  HG  SER A 259      14.988 -33.379  11.391  1.00  0.00      RA0  H  
ATOM   2327  N   ILE A 260      18.033 -33.182   8.167  1.00  0.00      RA0  N  
ATOM   2328  CA  ILE A 260      18.872 -33.176   6.990  1.00  0.00      RA0  C  
ATOM   2329  C   ILE A 260      20.082 -34.077   7.242  1.00  0.00      RA0  C  
ATOM   2330  O   ILE A 260      20.843 -33.836   8.184  1.00  0.00      RA0  O  
ATOM   2331  CB  ILE A 260      19.342 -31.764   6.658  1.00  0.00      RA0  C  
ATOM   2332  CG1 ILE A 260      18.231 -30.726   6.825  1.00  0.00      RA0  C  
ATOM   2333  CG2 ILE A 260      19.946 -31.757   5.256  1.00  0.00      RA0  C  
ATOM   2334  CD1 ILE A 260      18.744 -29.294   6.697  1.00  0.00      RA0  C  
ATOM   2335  H   ILE A 260      18.503 -33.074   9.050  1.00  0.00      RA0  H  
ATOM   2336  N   LEU A 261      20.291 -35.082   6.411  1.00  0.00      RA0  N  
ATOM   2337  CA  LEU A 261      21.416 -35.974   6.620  1.00  0.00      RA0  C  
ATOM   2338  C   LEU A 261      22.527 -35.642   5.650  1.00  0.00      RA0  C  
ATOM   2339  O   LEU A 261      22.302 -35.514   4.446  1.00  0.00      RA0  O  
ATOM   2340  CB  LEU A 261      21.011 -37.447   6.499  1.00  0.00      RA0  C  
ATOM   2341  CG  LEU A 261      20.118 -37.976   7.631  1.00  0.00      RA0  C  
ATOM   2342  CD1 LEU A 261      18.636 -37.616   7.473  1.00  0.00      RA0  C  
ATOM   2343  CD2 LEU A 261      20.300 -39.483   7.810  1.00  0.00      RA0  C  
ATOM   2344  H   LEU A 261      19.728 -35.210   5.603  1.00  0.00      RA0  H  
ATOM   2345  N   PHE A 262      23.731 -35.494   6.170  1.00  0.00      RA0  N  
ATOM   2346  CA  PHE A 262      24.858 -35.170   5.319  1.00  0.00      RA0  C  
ATOM   2347  C   PHE A 262      25.838 -36.314   5.312  1.00  0.00      RA0  C  
ATOM   2348  O   PHE A 262      26.099 -36.928   6.348  1.00  0.00      RA0  O  
ATOM   2349  CB  PHE A 262      25.602 -33.947   5.852  1.00  0.00      RA0  C  
ATOM   2350  CG  PHE A 262      24.684 -32.764   6.035  1.00  0.00      RA0  C  
ATOM   2351  CD1 PHE A 262      23.976 -32.597   7.219  1.00  0.00      RA0  C  
ATOM   2352  CD2 PHE A 262      24.567 -31.826   5.020  1.00  0.00      RA0  C  
ATOM   2353  CE1 PHE A 262      23.165 -31.483   7.389  1.00  0.00      RA0  C  
ATOM   2354  CE2 PHE A 262      23.759 -30.710   5.191  1.00  0.00      RA0  C  
ATOM   2355  CZ  PHE A 262      23.067 -30.534   6.381  1.00  0.00      RA0  C  
ATOM   2356  H   PHE A 262      23.893 -35.670   7.141  1.00  0.00      RA0  H  
ATOM   2357  N   GLN A 263      26.437 -36.573   4.163  1.00  0.00      RA0  N  
ATOM   2358  CA  GLN A 263      27.445 -37.612   4.106  1.00  0.00      RA0  C  
ATOM   2359  C   GLN A 263      28.579 -37.281   3.159  1.00  0.00      RA0  C  
ATOM   2360  O   GLN A 263      28.361 -36.762   2.063  1.00  0.00      RA0  O  
ATOM   2361  CB  GLN A 263      26.803 -38.939   3.690  1.00  0.00      RA0  C  
ATOM   2362  CG  GLN A 263      27.797 -40.101   3.663  1.00  0.00      RA0  C  
ATOM   2363  CD  GLN A 263      27.114 -41.367   3.203  1.00  0.00      RA0  C  
ATOM   2364  NE2 GLN A 263      27.486 -42.444   3.914  1.00  0.00      RA0  N  
ATOM   2365  OE1 GLN A 263      26.313 -41.376   2.273  1.00  0.00      RA0  O  
ATOM   2366  H   GLN A 263      26.169 -36.109   3.315  1.00  0.00      RA0  H  
ATOM   2367 HE21 GLN A 263      27.106 -43.353   3.751  1.00  0.00      RA0  H  
ATOM   2368 HE22 GLN A 263      28.181 -42.348   4.636  1.00  0.00      RA0  H  
ATOM   2369  N   LYS A 264      29.804 -37.577   3.579  1.00  0.00      RA0  N  
ATOM   2370  CA  LYS A 264      30.944 -37.367   2.677  1.00  0.00      RA0  C  
ATOM   2371  C   LYS A 264      31.286 -38.695   2.008  1.00  0.00      RA0  C  
ATOM   2372  O   LYS A 264      31.571 -39.690   2.685  1.00  0.00      RA0  O  
ATOM   2373  CB  LYS A 264      32.124 -36.613   3.328  1.00  0.00      RA0  C  
ATOM   2374  CG  LYS A 264      33.374 -37.376   3.780  1.00  0.00      RA0  C  
ATOM   2375  CD  LYS A 264      34.513 -36.439   4.216  1.00  0.00      RA0  C  
ATOM   2376  CE  LYS A 264      34.353 -35.711   5.562  1.00  0.00      RA0  C  
ATOM   2377  NZ  LYS A 264      34.654 -36.602   6.695  1.00  0.00      RA0  N1+
ATOM   2378  H   LYS A 264      29.904 -38.096   4.430  1.00  0.00      RA0  H  
ATOM   2379  HZ1 LYS A 264      33.908 -37.310   6.852  1.00  0.00      RA0  H  
ATOM   2380  HZ2 LYS A 264      35.532 -37.134   6.550  1.00  0.00      RA0  H  
ATOM   2381  HZ3 LYS A 264      34.781 -36.050   7.571  1.00  0.00      RA0  H  
ATOM   2382  N   PHE A 265      31.253 -38.716   0.679  1.00  0.00      RA0  N  
ATOM   2383  CA  PHE A 265      31.478 -39.974  -0.025  1.00  0.00      RA0  C  
ATOM   2384  C   PHE A 265      31.684 -39.767  -1.520  1.00  0.00      RA0  C  
ATOM   2385  O   PHE A 265      32.790 -39.449  -1.961  1.00  0.00      RA0  O  
ATOM   2386  CB  PHE A 265      30.294 -40.924   0.184  1.00  0.00      RA0  C  
ATOM   2387  CG  PHE A 265      30.605 -42.267  -0.427  1.00  0.00      RA0  C  
ATOM   2388  CD1 PHE A 265      31.716 -42.983   0.003  1.00  0.00      RA0  C  
ATOM   2389  CD2 PHE A 265      29.781 -42.788  -1.418  1.00  0.00      RA0  C  
ATOM   2390  CE1 PHE A 265      32.005 -44.220  -0.560  1.00  0.00      RA0  C  
ATOM   2391  CE2 PHE A 265      30.070 -44.025  -1.981  1.00  0.00      RA0  C  
ATOM   2392  CZ  PHE A 265      31.182 -44.741  -1.552  1.00  0.00      RA0  C  
ATOM   2393  H   PHE A 265      31.093 -37.873   0.155  1.00  0.00      RA0  H  
TER   
END
